# Supplementary material for: Association vs. Prediction: The Impact of Cortical Surface Smoothing and Parcellation on Brain Age
Source: Front Big Data. 2021 May 4;4:637724. doi: 10.3389/fdata.2021.637724 (PMC8131952; doi:10.3389/fdata.2021.637724)
Supplement: Supplementary file 6 [file Table_4.XLSX]

## Sheet: lambda_0.001
Row	kernel_0mm_parcels_100	kernel_0mm_parcels_200	kernel_0mm_parcels_400	kernel_0mm_parcels_1000	kernel_0mm_vertex	kernel_5mm_parcels_100	kernel_5mm_parcels_200	kernel_5mm_parcels_400	kernel_5mm_parcels_1000	kernel_5mm_vertex	kernel_10mm_parcels_100	kernel_10mm_parcels_200	kernel_10mm_parcels_400	kernel_10mm_parcels_1000	kernel_10mm_vertex	kernel_20mm_parcels_100	kernel_20mm_parcels_200	kernel_20mm_parcels_400	kernel_20mm_parcels_1000	kernel_20mm_vertex	kernel_30mm_parcels_100	kernel_30mm_parcels_200	kernel_30mm_parcels_400	kernel_30mm_parcels_1000	kernel_30mm_vertex	kernel_40mm_parcels_100	kernel_40mm_parcels_200	kernel_40mm_parcels_400	kernel_40mm_parcels_1000	kernel_40mm_vertex
PCA_1-001	12.2241	12.1121	12.116	12.0604	11.6297	12.3041	12.2196	12.2049	12.1989	11.9119	12.3384	12.267	12.2822	12.2361	12.1244	12.3201	12.2515	12.317	12.3166	12.1765	12.2905	12.2175	12.258	12.2999	12.1957	12.2436	12.2238	12.2105	12.2657	12.1565
PCA_1-002	12.2371	12.1031	12.1047	12.0502	10.8473	12.3046	12.224	12.2208	12.1683	11.0081	12.3843	12.2535	12.265	12.2855	11.6058	12.3362	12.2754	12.3089	12.3249	12.1467	12.2768	12.2251	12.2343	12.3237	12.1781	12.2267	12.2242	12.1952	12.2878	12.1909
PCA_1-003	11.8911	11.3733	10.9427	10.5595	10.8248	11.7978	11.4541	11.0506	10.5777	10.884	11.8239	11.4672	11.1513	10.7591	10.9215	11.8071	11.5181	11.3706	11.0961	11.3252	11.799	11.5739	11.4587	11.2955	11.4293	11.7804	11.5949	11.5096	11.4342	11.4918
PCA_1-004	11.0092	10.8011	10.861	10.5576	9.71266	11.0963	10.9701	10.9255	10.586	9.75744	11.1523	11.1194	11.0891	10.7521	10.0279	11.2518	11.2253	11.2351	11.0587	10.856	11.2902	11.3405	11.2924	11.1884	10.945	11.2819	11.3566	11.2819	11.208	10.9989
PCA_1-005	11.0014	10.7345	10.6526	10.1095	9.06672	11.0486	10.8853	10.7403	10.2832	9.40842	11.1802	11.0073	10.9298	10.6347	9.91212	11.2423	11.1766	11.186	11.0823	10.8565	11.2115	11.2121	11.2086	11.1724	10.9554	11.2135	11.1775	11.2646	11.1982	10.9341
PCA_1-006	11.0149	10.603	10.3988	9.34403	8.91703	11.1221	10.737	10.5705	9.59771	9.35852	11.1829	10.8973	10.8086	10.5044	9.84616	11.1777	11.153	11.1235	11.0332	10.857	11.1611	11.198	11.2107	11.1772	10.9302	11.1717	11.1972	11.226	11.1938	10.9606
PCA_1-007	10.8263	10.3822	9.88247	9.31245	8.73699	10.9383	10.7405	10.0572	9.42232	8.77655	11.0621	10.9356	10.7141	9.86575	8.79438	11.169	11.1642	11.1808	11.0179	10.446	11.1633	11.2487	11.2611	11.1977	10.8298	11.1883	11.19	11.2169	11.2259	10.9131
PCA_1-008	10.8313	10.1853	9.93564	9.33044	8.72959	10.9398	10.3116	9.96436	9.41076	8.71784	11.0076	10.7175	10.2508	9.74632	8.81766	11.1663	11.0995	10.9797	10.7894	10.4668	11.1971	11.171	11.1681	11.0444	10.8001	11.1773	11.2148	11.2102	11.1328	10.7364
PCA_1-009	10.8262	10.1087	9.89998	9.34152	8.74775	10.8932	10.264	9.94392	9.42265	8.73466	11.0529	10.4729	10.158	9.65997	8.8242	11.2234	10.9735	10.6555	10.4757	10.0147	11.1885	11.1603	11.0747	10.9333	10.6547	11.1879	11.1752	11.1424	11.1204	10.8
PCA_1-010	10.7054	9.98521	9.62397	9.30248	8.76298	10.7911	10.0056	9.65826	9.34644	8.69912	10.8666	10.1511	9.78543	9.49667	8.77089	11.039	10.5489	10.2643	10.0593	9.69464	11.2229	11.0573	10.549	10.4619	10.2305	11.2175	11.1673	10.8204	10.8554	10.8017
PCA_1-011	10.5407	9.89723	9.62568	9.35606	8.78818	10.8175	9.93471	9.70479	9.39516	8.64701	10.7834	10.0796	9.80204	9.48415	8.77595	10.6363	10.5091	10.1905	9.89118	9.7222	10.7495	10.9903	10.4901	10.4371	10.1598	11.1567	11.1998	10.668	10.7036	10.3576
PCA_1-012	10.6135	9.91445	9.58692	9.41519	8.684	10.6371	9.95447	9.64453	9.31713	8.73456	10.7147	10.1	9.7564	9.43674	8.78531	10.6558	10.342	10.214	10.0159	9.67319	10.6503	10.5343	10.5275	10.4354	10.1886	10.7608	10.6746	10.6615	10.6088	10.3627
PCA_1-013	10.576	9.9472	9.57814	9.36566	8.5724	10.6622	9.97622	9.69942	9.35076	8.41208	10.7219	10.0948	9.79345	9.50084	8.6743	10.6549	10.305	10.0961	9.97257	9.67485	10.6827	10.5255	10.4569	10.3866	10.1922	10.6466	10.6934	10.6318	10.6157	10.3807
PCA_1-014	10.5873	9.79863	9.55314	9.02793	8.59224	10.6168	9.90472	9.62558	9.33078	8.47982	10.6412	9.99249	9.77156	9.4223	8.66907	10.6296	10.1929	10.1187	9.90357	9.72785	10.6191	10.3698	10.3447	10.1797	10.2059	10.6241	10.6413	10.4125	10.3919	10.3906
PCA_1-015	10.5639	9.75394	9.51219	9.03141	8.53897	10.6502	9.95877	9.60456	9.22773	8.43273	10.7448	9.9838	9.76351	9.51722	8.64669	10.701	10.2005	10.0502	9.89524	9.62741	10.6014	10.3625	10.3635	10.2282	10.1716	10.5676	10.5058	10.4681	10.3691	10.3478
PCA_1-016	10.3843	9.82774	9.27253	8.90831	8.38626	10.5138	9.90159	9.4362	8.91919	8.40222	10.4723	10.0205	9.73991	9.43104	8.56761	10.5862	10.2675	10.1387	9.89099	9.72135	10.618	10.3584	10.2932	10.1989	10.144	10.6524	10.563	10.4981	10.3661	10.3473
PCA_1-017	10.3615	9.86487	9.28203	8.90774	8.41408	10.5332	9.80745	9.3973	8.91146	8.38925	10.4965	9.95563	9.71251	9.23367	8.55876	10.6502	10.242	10.1049	9.95612	9.47253	10.6092	10.4359	10.391	10.2045	10.1555	10.6456	10.4853	10.4972	10.4693	10.3356
PCA_1-018	10.4012	9.87144	9.38035	8.85275	8.34886	10.4389	9.92199	9.42185	8.86224	8.3676	10.4841	9.90878	9.64186	9.27697	8.5874	10.5304	10.229	10.1475	9.86363	9.53378	10.7355	10.3899	10.3936	10.2526	10.106	10.6892	10.503	10.4312	10.3787	10.3911
PCA_1-019	10.4564	9.75881	9.30811	8.85029	8.2893	10.5131	9.92744	9.39184	8.94087	8.39878	10.5119	10.0745	9.64602	9.24976	8.53772	10.5826	10.1952	10.1399	9.97033	9.25505	10.5389	10.4608	10.349	10.2973	10.1986	10.6374	10.4514	10.3584	10.4459	10.2289
PCA_1-020	10.3218	9.78358	9.19898	8.86194	8.29324	10.4246	9.88095	9.3017	9.00027	8.43108	10.5851	9.9124	9.59879	9.21307	8.55999	10.5733	10.2197	10.0894	9.96063	9.29365	10.5782	10.3842	10.3571	10.2437	10.1626	10.5829	10.499	10.453	10.3503	10.2742
PCA_1-021	10.2125	9.83283	9.24946	8.85699	8.34711	10.4881	9.893	9.36526	8.90909	8.26749	10.5924	9.96744	9.47879	9.2149	8.5814	10.5236	10.1639	10.1811	9.89111	9.29887	10.6552	10.3043	10.2857	10.2953	10.0928	10.5653	10.5203	10.4187	10.3705	10.1325
PCA_1-022	10.2341	9.71025	9.17183	8.86773	8.2963	10.4032	9.77156	9.33985	8.81739	8.36666	10.4962	9.97555	9.45731	9.1355	8.63397	10.596	10.2025	10.1469	10.0031	9.33212	10.6591	10.4648	10.4092	10.2694	9.92093	10.5175	10.4394	10.4192	10.4775	10.1052
PCA_1-023	10.3175	9.73321	9.23575	8.81003	8.38579	10.4158	9.77955	9.31972	8.92898	8.44527	10.4784	9.89931	9.60009	9.11188	8.6518	10.5668	10.1337	10.0947	9.97624	9.34161	10.4981	10.349	10.3015	10.3182	9.95172	10.5017	10.472	10.4745	10.3817	10.2059
PCA_1-024	10.1968	9.71036	9.22934	8.8583	8.29491	10.2857	9.909	9.37098	8.81571	8.36322	10.4995	9.97903	9.53407	9.0616	8.57327	10.4569	10.1801	10.0076	9.79485	9.34081	10.623	10.3876	10.3366	10.25	9.96587	10.5755	10.4976	10.4181	10.3888	10.215
PCA_1-025	10.152	9.73111	9.26793	8.86128	8.25089	10.2518	9.74445	9.33806	8.74256	8.43729	10.3251	9.95723	9.54426	9.0287	8.5737	10.5402	10.1413	9.95552	9.74988	9.2983	10.4624	10.3907	10.2442	10.2125	9.85984	10.5537	10.5463	10.3676	10.4485	10.1774
PCA_1-026	10.2801	9.62807	9.23848	8.87315	8.26114	10.3173	9.80904	9.24035	8.78422	8.37752	10.3633	9.85961	9.57426	9.05065	8.65422	10.4465	10.1578	9.9712	9.80345	9.3332	10.5778	10.416	10.225	10.2778	9.85038	10.5113	10.491	10.4267	10.446	10.2924
PCA_1-027	10.1961	9.61892	9.13094	8.78825	8.30104	10.3162	9.64471	9.29173	8.79695	8.49659	10.483	9.92466	9.47198	8.97566	8.56612	10.4989	10.205	9.88641	9.75313	9.25855	10.4304	10.3678	10.216	10.2103	9.70719	10.5407	10.5454	10.3694	10.4797	10.1857
PCA_1-028	10.0657	9.53347	9.10151	8.75094	8.29281	10.2761	9.61948	9.29518	8.84906	8.425	10.3834	9.89064	9.60182	9.0337	8.66093	10.478	10.1288	9.94373	9.78453	9.212	10.5091	10.3477	10.3052	10.1811	9.70693	10.4859	10.4627	10.3678	10.4418	10.2096
PCA_1-029	10.1207	9.44329	9.27114	8.82683	8.40978	10.146	9.64885	9.3367	8.83714	8.38401	10.3045	9.82312	9.46424	9.05588	8.72059	10.5454	10.1942	9.96025	9.56915	9.21837	10.5568	10.3624	10.3192	10.1924	9.75669	10.5095	10.5106	10.4217	10.4532	10.0205
PCA_1-030	10.0367	9.51383	9.19731	8.81424	8.24523	10.2006	9.64312	9.21859	8.81394	8.42738	10.26	9.65309	9.56442	9.05156	8.55553	10.4252	10.2673	10.0541	9.61772	9.32362	10.5618	10.3322	10.2712	10.1526	9.76601	10.514	10.4469	10.4446	10.3757	10.1339
PCA_1-031	10.0699	9.51572	9.14083	8.84533	8.2501	10.1559	9.53283	9.24608	8.79346	8.45863	10.2325	9.75296	9.48238	9.01009	8.59922	10.3509	10.1222	9.94466	9.6114	9.20345	10.6274	10.4113	10.2543	10.1258	9.88397	10.5362	10.5107	10.3412	10.3267	10.1508
PCA_1-032	10.1531	9.55977	9.25702	8.83593	8.35973	10.1487	9.59225	9.34506	8.85903	8.37414	10.2562	9.64247	9.58373	9.10281	8.48133	10.5149	10.1744	9.9822	9.57464	9.25015	10.5413	10.3739	10.2107	10.138	9.74591	10.5214	10.5166	10.4231	10.3046	10.05
PCA_1-033	10.132	9.5868	9.13194	8.87013	8.28719	10.0943	9.60667	9.31556	8.78148	8.34498	10.1961	9.82025	9.55269	8.927	8.52217	10.3714	10.0632	10.0231	9.62943	9.22955	10.5169	10.4133	10.2584	10.1799	9.7858	10.5003	10.5291	10.4744	10.2823	10.2289
PCA_1-034	10.0946	9.4879	9.13471	8.86473	8.28751	10.2768	9.61506	9.30757	8.80494	8.37083	10.4142	9.73891	9.45925	8.89583	8.56291	10.439	10.0239	9.98393	9.64507	9.14336	10.4844	10.4146	10.232	10.1597	9.73897	10.5716	10.5051	10.4042	10.3485	10.0118
PCA_1-035	10.1273	9.65843	9.20832	8.93293	8.33872	10.161	9.61828	9.17619	8.80253	8.43038	10.3042	9.82589	9.37908	8.90554	8.40804	10.3734	10.0698	9.88118	9.64094	9.18064	10.4224	10.5208	10.2178	10.1347	9.73056	10.4877	10.6112	10.4712	10.4226	9.95511
PCA_1-036	10.1459	9.56224	9.2346	8.83111	8.26156	10.1936	9.62953	9.27821	8.83048	8.2954	10.3026	9.67009	9.40796	8.99592	8.42262	10.3992	10.0751	9.88461	9.67673	9.16183	10.5118	10.3939	10.2785	10.0234	9.65698	10.4828	10.4563	10.4681	10.2921	9.93803
PCA_1-037	10.0668	9.56919	9.20787	8.84181	8.29112	10.156	9.61414	9.25294	8.86071	8.32999	10.3201	9.66062	9.15194	8.84972	8.5867	10.3923	10.193	9.80029	9.57428	9.23714	10.4876	10.4367	10.2696	10.1464	9.62987	10.4149	10.5601	10.3315	10.327	9.8709
PCA_1-038	10.0741	9.64707	9.15486	8.80575	8.31231	10.0948	9.59446	9.16996	8.78962	8.39364	10.3181	9.51846	9.18215	9.01943	8.43669	10.4333	9.75781	9.7577	9.53356	9.2374	10.4303	10.4678	10.2632	10.0913	9.70953	10.5118	10.5834	10.3493	10.3866	9.91816
PCA_1-039	9.9957	9.63316	9.13613	8.99082	8.32644	10.1498	9.66431	9.16633	8.83119	8.37632	10.2592	9.62406	9.24898	9.02378	8.38083	10.5172	9.94301	9.69109	9.6974	9.15338	10.5205	10.4285	10.2706	10.2045	9.66313	10.3993	10.4818	10.3909	10.4054	9.76895
PCA_1-040	10.0966	9.65751	9.21002	8.86654	8.27208	10.1844	9.61814	9.24525	8.87262	8.17542	10.2767	9.67042	9.2707	9.02065	8.42216	10.5788	9.94495	9.79324	9.65056	9.24569	10.4404	10.2349	10.149	10.1798	9.72005	10.5191	10.5705	10.4625	10.3491	9.70943
PCA_1-041	10.0993	9.67111	9.18872	8.86204	8.38438	10.2186	9.73488	9.20825	8.95022	8.26694	10.2835	9.59611	9.39594	8.97868	8.48702	10.3597	9.89943	9.75844	9.56319	9.21947	10.464	10.3978	10.1705	10.0553	9.77275	10.3629	10.5431	10.4648	10.3189	9.74229
PCA_1-042	10.2039	9.64428	9.24528	8.97427	8.38553	10.2071	9.63646	9.29537	8.88294	8.26712	10.4351	9.75181	9.30617	8.99104	8.50548	10.379	9.85451	9.77259	9.6361	9.19941	10.4453	10.2507	10.1442	10.1711	9.59336	10.4836	10.4479	10.3833	10.4324	9.83464
PCA_1-043	10.0369	9.73725	9.32898	8.87047	8.39924	10.1848	9.72958	9.2353	8.9565	8.16007	10.3893	9.63087	9.33074	9.00963	8.51009	10.3489	9.89341	9.71973	9.49725	9.14338	10.5692	10.0974	10.0651	9.99261	9.68981	10.5674	10.4877	10.2882	10.4255	9.75035
PCA_1-044	10.1904	9.7186	9.25827	8.83858	8.36276	10.2988	9.62419	9.36	8.92691	8.25614	10.3169	9.60722	9.28159	9.09175	8.44663	10.4908	9.8036	9.7197	9.53758	9.06734	10.5579	10.069	10.1448	10.0633	9.65872	10.468	10.487	10.3279	10.3015	9.79089
PCA_1-045	10.2652	9.70389	9.28545	8.97187	8.36943	10.1964	9.67957	9.22832	8.86958	8.34644	10.2986	9.57349	9.25264	8.9639	8.42369	10.3029	9.93426	9.60336	9.62985	9.19442	10.4405	10.0075	10.0335	10.0198	9.73224	10.3701	10.3976	10.2008	10.2721	9.78755
PCA_1-046	10.2969	9.5558	9.19626	8.85969	8.32344	10.3033	9.50696	9.37971	8.8679	8.29529	10.4535	9.59008	9.26094	8.88663	8.5036	10.4051	9.79916	9.73643	9.47775	9.01709	10.3235	10.0825	9.99621	9.93974	9.60819	10.4246	10.2569	10.1728	10.147	9.71049
PCA_1-047	10.1363	9.47515	9.36335	8.91742	8.55612	10.2645	9.65419	9.26843	8.89995	8.42138	10.198	9.74307	9.16484	8.93906	8.42072	10.3962	9.83906	9.59914	9.56728	9.02591	10.3359	10.164	10.0176	10.0165	9.65941	10.2684	10.2382	10.2159	10.1055	9.57576
PCA_1-048	10.108	9.63315	9.21533	8.81043	8.58846	10.2393	9.60911	9.20222	8.93788	8.34595	10.2722	9.56361	9.32239	9.00415	8.46095	10.2654	9.90529	9.62116	9.45644	9.05644	10.4525	10.1079	10.0434	9.91134	9.64068	10.3318	10.2912	10.1937	10.2489	9.67646
PCA_1-049	10.1909	9.48629	9.33362	8.84964	8.56014	10.2098	9.61936	9.36239	8.97423	8.35008	10.4125	9.52568	9.26708	8.98693	8.5236	10.2574	9.83136	9.73288	9.51847	8.96778	10.4678	10.0212	9.92146	9.97138	9.66742	10.2795	10.369	10.3154	10.1898	9.60495
PCA_1-050	10.2664	9.71187	9.36071	8.89624	8.52849	10.2516	9.56906	9.33275	8.83227	8.24717	10.1706	9.5134	9.30986	8.90225	8.46452	10.2855	9.70454	9.72217	9.44752	9.08999	10.3349	10.0016	9.98967	10.0236	9.62777	10.1752	10.3497	10.2104	10.1473	9.723
PCA_1-051	10.2476	9.51373	9.33615	8.91281	8.44811	10.2431	9.50465	9.23166	8.82414	8.32142	10.2098	9.54123	9.33731	8.97774	8.4768	10.2632	9.65634	9.62132	9.43902	9.03009	10.2579	10.1492	10.0466	10.0983	9.65114	10.2355	10.0944	10.0935	10.1548	9.78372
PCA_1-052	10.26	9.50906	9.39295	9.03259	8.45138	10.2124	9.69076	9.24657	8.86716	8.37899	10.3695	9.63922	9.28925	8.92057	8.42452	10.2334	9.78292	9.66411	9.53733	8.9252	10.2764	10.2623	9.96543	10.0378	9.69906	10.25	10.3825	10.0661	10.25	9.57653
PCA_1-053	10.0283	9.58573	9.34907	8.79492	8.38975	10.1781	9.63101	9.19032	8.95423	8.36294	10.3062	9.57475	9.28928	8.89808	8.47789	10.2031	9.74528	9.62536	9.4643	8.93113	10.2458	10.1098	9.93661	9.9978	9.60948	10.2493	10.21	10.1828	10.2276	9.72427
PCA_1-054	10.1429	9.66215	9.30386	8.84563	8.55298	10.2344	9.64066	9.26401	8.87526	8.40109	10.2492	9.61821	9.42766	8.97541	8.52933	10.2438	9.81016	9.62854	9.44242	8.89916	10.2493	10.0075	9.96998	9.9523	9.64338	10.242	10.1224	10.0966	10.194	9.6637
PCA_1-055	10.2142	9.68298	9.15675	8.88977	8.72693	10.1332	9.57968	9.24222	8.89804	8.41285	10.1803	9.63303	9.32838	9.01748	8.52586	10.1334	9.79618	9.6923	9.4173	9.12969	10.0952	10.0612	10.0751	10.0429	9.62735	10.0214	10.2284	10.1799	10.3046	9.62592
PCA_1-056	10.2084	9.73354	9.29516	8.91925	8.5523	10.0838	9.61665	9.17465	8.90583	8.36984	10.1829	9.64535	9.35487	8.96426	8.55589	10.0839	9.67402	9.56837	9.46804	8.9995	10.165	10.2473	10.0117	10.0555	9.4959	10.1677	10.202	10.1748	10.1945	9.6461
PCA_1-057	10.1527	9.50793	9.30074	8.96685	8.50238	10.3987	9.62139	9.17859	8.84131	8.29718	10.3119	9.69296	9.38175	8.93486	8.40328	10.1044	9.74038	9.61123	9.41403	8.97256	10.3048	10.1503	9.95116	10.0969	9.60275	10.1079	10.1754	10.0966	10.1477	9.64357
PCA_1-058	10.2593	9.53274	9.26301	9.04332	8.61564	10.1771	9.63706	9.37568	8.78777	8.4043	10.2559	9.76773	9.37431	9.03072	8.48408	10.282	9.76163	9.5826	9.49398	8.86381	10.1842	10.0281	10.0102	10.1124	9.67743	10.1315	10.1684	10.0973	10.1618	9.72134
PCA_1-059	10.1644	9.51351	9.25166	8.97775	8.45423	10.1977	9.57328	9.30288	8.84043	8.49566	10.1252	9.62734	9.36674	8.96221	8.56257	10.0892	9.81619	9.57411	9.46263	8.82961	10.1435	9.99356	10.0559	9.9854	9.59162	10.1645	10.1106	10.186	10.1248	9.67745
PCA_1-060	10.118	9.49655	9.17198	8.98005	8.37477	10.3165	9.6077	9.35027	8.78354	8.38178	10.2129	9.58661	9.39011	9.10772	8.47351	10.0363	9.70328	9.70515	9.52206	8.90438	10.1732	10.151	10.1759	10.1087	9.56688	10.1854	10.1805	10.1364	10.2517	9.73901
PCA_1-061	10.0759	9.61439	9.1656	8.92465	8.38436	10.2916	9.68039	9.37354	8.84969	8.27516	9.94215	9.53194	9.34394	8.99239	8.48239	10.1289	9.9169	9.60692	9.48332	8.90034	10.2121	10.0032	10.1647	9.93233	9.62933	10.1708	10.2424	10.2105	10.1391	9.673
PCA_1-062	10.0568	9.57046	9.22603	8.87784	8.43108	10.2428	9.59213	9.33904	8.85131	8.22492	10.1002	9.54829	9.40719	9.02689	8.44788	10.2323	9.81322	9.70285	9.52445	9.03118	10.1617	10.0559	10.2128	10.0805	9.53265	10.1767	10.3138	10.1954	10.1405	9.65271
PCA_1-063	10.0108	9.66633	9.28997	8.94734	8.65159	10.2568	9.59415	9.30256	8.92399	8.39364	10.1928	9.53564	9.40577	9.1058	8.69186	10.0775	9.83815	9.64137	9.54928	9.00362	10.2114	10.0975	10.0384	10.0097	9.36755	10.2883	10.2265	10.1088	10.2753	9.52601
PCA_1-064	10.049	9.70137	9.27184	8.99822	8.29812	10.0641	9.6049	9.35992	8.92159	8.29401	10.1461	9.77955	9.44324	9.08916	8.49734	9.97957	9.8463	9.69736	9.48097	8.97682	10.2574	10.1325	10.1548	9.91452	9.44742	10.1614	10.1651	10.2568	10.3639	9.78883
PCA_1-065	9.96405	9.51106	9.30308	9.08419	8.39907	10.1257	9.52086	9.30482	8.95814	8.3194	10.0491	9.6168	9.4071	9.03318	8.55792	10.1961	9.95192	9.78383	9.48104	8.84876	10.1522	10.0351	9.93631	9.84216	9.65517	10.2597	10.2676	10.272	10.2499	9.6945
PCA_1-066	9.93299	9.62744	9.1694	9.12369	8.37864	10.1393	9.6333	9.38182	8.9785	8.19936	10.1278	9.60456	9.42688	9.07643	8.58635	10.1526	9.70813	9.67081	9.45638	8.86019	10.272	10.1613	9.89035	9.92486	9.49726	10.2009	10.3932	10.2758	10.2439	9.76426
PCA_1-067	9.91861	9.56353	9.30559	9.01166	8.43757	10.2116	9.64615	9.40928	9.03621	8.32072	10.1508	9.64436	9.46497	9.05561	8.50355	10.0844	9.72811	9.7987	9.48081	9.00629	10.1594	10.0139	10.0477	9.87517	9.50512	10.2148	10.2306	10.2133	10.1609	9.71183
PCA_1-068	10.0003	9.55982	9.38807	8.9732	8.43079	10.1496	9.59073	9.38359	8.97133	8.49723	10.1535	9.63223	9.44495	9.02135	8.57896	10.2511	9.7103	9.56875	9.58391	8.93297	10.2593	10.0999	9.9907	10.0091	9.33784	10.3458	10.1757	10.2454	10.1915	9.7718
PCA_1-069	10.0295	9.70501	9.39226	8.92916	8.47438	10.0648	9.55044	9.24551	9.04736	8.41514	10.3246	9.58321	9.5485	9.07768	8.50568	10.1539	9.82848	9.68393	9.47398	8.94904	10.24	10.0484	9.90443	9.87488	9.39089	10.3323	10.2161	10.1855	10.2194	9.67929
PCA_1-070	9.99903	9.691	9.28893	8.92054	8.5468	10.1702	9.69049	9.3495	9.0362	8.42415	10.1937	9.56799	9.35636	9.27929	8.51347	10.1976	9.71753	9.77257	9.55046	8.92963	10.1651	9.99211	9.9116	9.89135	9.39077	10.2371	10.372	10.308	10.1829	9.70132
PCA_1-071	10.1353	9.6174	9.42623	9.18315	8.43496	10.0972	9.7408	9.39103	8.98286	8.29119	10.0517	9.73419	9.49098	9.14034	8.55425	10.1406	9.80917	9.73986	9.21438	9.01176	10.4528	9.91775	10.0827	9.8068	9.40102	10.3426	10.2942	10.2374	10.1129	9.59029
PCA_1-072	10.0358	9.73121	9.36897	9.06388	8.75439	10.0614	9.6514	9.28963	9.03491	8.35788	10.1467	9.68682	9.38359	9.11067	8.64086	10.1186	9.7385	9.80108	9.38602	8.86936	10.1692	9.85157	10.0503	9.9563	9.40603	10.2713	10.3066	10.3855	10.1737	9.73829
PCA_1-073	10.0268	9.83695	9.30753	9.0669	8.58579	9.96063	9.81244	9.35535	9.00238	8.32668	10.1175	9.7468	9.56465	9.01977	8.56409	10.1759	9.67532	9.64906	9.48574	8.82407	10.2347	9.84171	9.97785	9.91596	9.35052	10.2801	10.2792	10.2032	10.1278	9.62254
PCA_1-074	10.166	9.62295	9.40851	8.91515	8.60093	10.0668	9.72012	9.33347	8.94895	8.37135	10.1042	9.64178	9.50125	9.17365	8.57746	10.2696	9.75482	9.6067	9.45956	8.89629	10.3744	9.91323	10.1046	9.93286	9.34483	10.2461	10.1746	10.2034	10.1687	9.82699
PCA_1-075	10.032	9.76395	9.23259	8.96994	8.68597	10.1627	9.72496	9.28138	9.01031	8.47064	10.222	9.60499	9.417	9.05652	8.50727	10.1586	9.73565	9.69966	9.46572	8.9507	10.2081	9.92958	10.0336	9.98836	9.56509	10.1879	10.2801	10.2786	10.3477	9.72917
PCA_1-076	10.1329	9.66828	9.28677	9.03888	8.79428	10.0656	9.66053	9.38254	8.94292	8.41609	10.2353	9.51727	9.42462	9.20153	8.44031	10.3207	9.72456	9.62219	9.64492	8.95131	10.2798	10.051	10.1088	9.93338	9.46744	10.2892	10.2288	10.2576	10.253	9.77318
PCA_1-077	10.1688	9.75291	9.33424	9.12955	8.77786	10.1099	9.86261	9.39982	9.12626	8.36975	10.242	9.64471	9.47857	9.17196	8.49327	10.1673	9.84438	9.69784	9.53152	8.96768	10.2092	9.88514	9.97796	9.97304	9.43923	10.3487	10.2332	10.4248	10.1656	9.71612
PCA_1-078	10.141	9.71021	9.35433	9.02266	8.77668	10.1206	9.80486	9.4314	9.02781	8.53441	10.0984	9.75068	9.53135	9.11215	8.55206	10.2196	9.77392	9.71321	9.42444	9.02235	10.1013	10.1066	10.0329	9.96341	9.51406	10.3303	10.2095	10.1487	10.2627	9.67108
PCA_1-079	10.0764	9.70033	9.28896	9.06365	8.84991	10.1352	9.69598	9.22704	9.03614	8.40269	10.4259	9.73413	9.51801	9.09339	8.60116	10.1415	9.71905	9.78775	9.48164	8.81419	10.1941	9.88792	10.1633	9.79983	9.47488	10.4085	10.2629	10.4044	10.1637	9.71489
PCA_1-080	10.1444	9.7744	9.43049	9.04289	8.74205	10.2074	9.7279	9.4176	9.02383	8.51523	10.2662	9.70281	9.51369	9.22705	8.46045	10.2456	9.96184	9.77159	9.44584	8.91526	10.2741	10.101	10.055	9.73197	9.44159	10.347	10.2957	10.3024	10.3085	9.57519
PCA_1-081	10.2575	9.83453	9.55489	9.10205	8.52677	10.108	9.68384	9.19762	9.11469	8.42451	10.2226	9.71189	9.48046	9.27101	8.52942	10.2915	9.6979	9.65316	9.55212	9.20006	10.3437	9.93709	10.0472	9.92638	9.5484	10.2221	10.2139	10.4139	10.2441	9.64036
PCA_1-082	10.197	9.81296	9.31274	9.14745	8.78147	10.2349	9.80627	9.4563	9.02981	8.57289	10.1816	9.59531	9.46348	9.09364	8.48105	10.2033	9.73367	9.66129	9.40132	9.00572	10.4334	10.0117	10.0497	9.9412	9.26523	10.3383	10.2218	10.2685	10.1305	9.63275
PCA_1-083	10.124	9.87217	9.4452	9.06923	8.72973	10.102	9.80375	9.34008	8.91586	8.64127	10.1911	9.77455	9.58628	9.21206	8.60028	10.4263	9.72628	9.63315	9.65663	8.98394	10.1086	9.9651	10.2127	9.94423	9.33428	10.2843	10.2719	10.1183	10.2606	9.51675
PCA_1-084	10.0575	9.85994	9.36351	9.06003	8.7348	10.0011	9.67653	9.42014	9.16042	8.58479	10.3671	9.91015	9.42948	9.27498	8.39552	10.4508	9.91504	9.8562	9.51234	8.90251	10.2803	9.96115	10.1285	9.75969	9.57738	10.2869	10.1746	10.205	10.1984	9.65185
PCA_1-085	10.1338	9.81926	9.4887	9.07219	8.85557	10.1479	9.76785	9.29405	9.14212	8.57006	10.2825	9.81892	9.57446	9.35093	8.47677	10.4423	9.8842	9.81542	9.46731	8.95015	10.2801	9.96668	10.0013	9.73138	9.53001	10.3522	10.2596	10.4069	10.1304	9.66945
PCA_1-086	10.0702	9.83938	9.42701	9.19983	9.01118	10.1856	9.66707	9.41022	9.08963	8.35316	10.2807	9.79746	9.53882	9.25253	8.65291	10.205	9.82411	9.86242	9.48502	8.96564	10.3817	9.83807	10.0945	9.92079	9.42347	10.2575	10.2101	10.2246	10.2789	9.58656
PCA_1-087	10.1475	9.67782	9.38618	9.00905	8.96447	10.2997	9.74901	9.49563	9.18205	8.59982	10.4421	9.87131	9.57874	9.31672	8.56356	10.1934	9.74475	9.7651	9.61236	9.06763	10.2839	9.91953	9.97574	9.88811	9.49934	10.4066	10.1892	10.3056	10.2125	9.72413
PCA_1-088	10.3904	9.93268	9.36787	9.2743	8.9123	10.4364	9.86039	9.41959	9.15549	8.67377	10.5145	9.89887	9.58864	9.2841	8.59369	10.3606	9.73914	9.87943	9.62329	9.02956	10.4333	9.96482	10.0341	9.89162	9.38077	10.3959	10.2055	10.4166	10.2689	9.58012
PCA_1-089	10.1277	9.87828	9.53535	9.12779	9.08738	10.3375	9.91658	9.47956	9.11075	8.69444	10.3984	9.77449	9.56919	9.32708	8.58685	10.2694	9.74004	9.8161	9.4453	9.06419	10.2992	9.95346	10.137	9.94989	9.39802	10.4707	10.492	10.4191	10.3113	9.55639
PCA_1-090	10.3691	9.79276	9.50062	9.36319	9.3158	10.2826	9.84447	9.42839	9.1567	8.5623	10.2871	9.76221	9.61641	9.13953	8.63865	10.3284	9.8561	9.73839	9.65826	9.05779	10.1834	10.0971	10.1492	10.0533	9.26091	10.3894	10.4809	10.1796	10.2022	9.66342
PCA_1-091	10.3037	9.84508	9.60331	9.1621	8.894	10.2056	9.89991	9.49193	9.24389	8.62228	10.3567	9.82865	9.58989	9.23977	8.67196	10.2781	9.76565	9.79009	9.56634	9.01407	10.3807	10.1078	9.93423	10.1532	9.47275	10.2652	10.3892	10.2651	10.3284	9.60231
PCA_1-092	10.4094	9.85932	9.39123	9.24887	8.80979	10.2631	9.71347	9.36702	9.08708	8.55633	10.2471	9.81313	9.44085	9.28077	8.70991	10.2799	9.83219	9.87363	9.64277	9.17929	10.2917	9.9887	9.84616	10.1988	9.40071	10.3013	10.3487	10.1841	10.3152	9.60794
PCA_1-093	10.3391	9.82113	9.43903	9.30823	9.04591	10.4575	9.71191	9.55612	9.36019	8.65171	10.4201	9.67802	9.413	9.29979	8.69275	10.4704	9.78473	9.81376	9.6353	9.08216	10.3009	9.91519	9.9716	10.1506	9.53679	10.4135	10.3517	10.2147	10.0913	9.47807
PCA_1-094	10.1106	9.88574	9.41702	9.19808	9.02755	10.2832	9.77791	9.48796	9.29172	8.59931	10.3968	9.70245	9.5141	9.15192	8.74755	10.3033	9.76605	9.77636	9.61467	9.00864	10.2689	10.0166	9.89224	10.0372	9.41024	10.5092	10.3236	10.0858	10.2012	9.69225
PCA_1-095	10.1434	9.85306	9.4084	9.19114	9.14253	10.4287	9.65957	9.38375	9.20576	8.71452	10.3493	9.74465	9.47123	9.25538	8.75135	10.3888	9.95219	9.89951	9.73684	9.12371	10.3639	9.98629	9.81874	10.066	9.56234	10.3794	10.2668	10.2103	10.0733	9.65789
PCA_1-096	10.3644	9.71213	9.54108	9.16726	8.97216	10.432	9.57542	9.50345	9.27367	8.6175	10.327	9.75039	9.64895	9.35587	8.58328	10.2729	9.81678	9.92682	9.67514	9.00167	10.2967	9.9786	9.98626	9.96191	9.3569	10.3741	10.1939	10.1849	9.99676	9.42969
PCA_1-097	10.392	9.90609	9.5891	9.22262	8.98875	10.5825	9.92347	9.58179	9.26999	8.74062	10.3107	9.78797	9.68535	9.53885	8.77278	10.3751	9.84025	9.9811	9.7092	9.30104	10.2391	10.0444	10.0084	9.84459	9.43368	10.3633	10.3809	9.99601	10.1655	9.64246
PCA_1-098	10.4903	9.86791	9.54823	9.3725	8.9196	10.2438	10.0489	9.53288	9.24299	8.67309	10.246	9.85744	9.51014	9.1457	8.75678	10.2694	10.0005	9.95024	9.81326	9.06978	10.194	9.97047	10.1161	10.0579	9.33729	10.4658	10.2767	10.2238	10.069	9.5712
PCA_1-099	10.3542	10.0323	9.61206	9.30402	8.88682	10.4733	9.7621	9.68594	9.35025	8.79475	10.4906	9.80336	9.63986	9.32421	8.77259	10.4047	9.86112	10.0281	9.72187	9.21903	10.3694	9.99704	9.92787	9.80321	9.48984	10.3038	10.4468	10.1767	10.1961	9.52954
PCA_1-100	10.3961	10.0642	9.59076	9.11681	9.03083	10.3488	9.96309	9.50306	9.21667	8.84469	10.1729	9.85519	9.49261	9.30843	8.74093	10.4499	9.79691	9.95658	9.91375	9.15567	10.3012	10.252	10.152	9.96655	9.40574	10.398	10.2221	10.1833	10.1082	9.49076

## Sheet: lambda_0.0021544
Row	kernel_0mm_parcels_100	kernel_0mm_parcels_200	kernel_0mm_parcels_400	kernel_0mm_parcels_1000	kernel_0mm_vertex	kernel_5mm_parcels_100	kernel_5mm_parcels_200	kernel_5mm_parcels_400	kernel_5mm_parcels_1000	kernel_5mm_vertex	kernel_10mm_parcels_100	kernel_10mm_parcels_200	kernel_10mm_parcels_400	kernel_10mm_parcels_1000	kernel_10mm_vertex	kernel_20mm_parcels_100	kernel_20mm_parcels_200	kernel_20mm_parcels_400	kernel_20mm_parcels_1000	kernel_20mm_vertex	kernel_30mm_parcels_100	kernel_30mm_parcels_200	kernel_30mm_parcels_400	kernel_30mm_parcels_1000	kernel_30mm_vertex	kernel_40mm_parcels_100	kernel_40mm_parcels_200	kernel_40mm_parcels_400	kernel_40mm_parcels_1000	kernel_40mm_vertex
PCA_1-001	12.2079	12.1119	12.1237	12.0611	11.6169	12.3049	12.1941	12.2108	12.1702	11.9074	12.3463	12.2405	12.2885	12.2362	12.0944	12.3306	12.2911	12.2752	12.3109	12.1759	12.3009	12.2361	12.2626	12.2988	12.1763	12.2296	12.2021	12.2143	12.2594	12.1666
PCA_1-002	12.203	12.1451	12.0926	12.0587	10.8175	12.3162	12.2341	12.1935	12.1655	11.0109	12.3384	12.2831	12.2526	12.254	11.6024	12.3072	12.2949	12.3091	12.3221	12.1576	12.2763	12.2486	12.2395	12.3162	12.1927	12.2468	12.2097	12.2372	12.2884	12.217
PCA_1-003	11.8344	11.3632	10.9849	10.5459	10.8239	11.8253	11.3918	11.0286	10.5649	10.9188	11.7806	11.4651	11.1992	10.7262	10.9439	11.8008	11.5361	11.3828	11.089	11.3602	11.7645	11.586	11.4889	11.3005	11.4464	11.8253	11.6172	11.5301	11.4093	11.4962
PCA_1-004	11.0208	10.801	10.8642	10.5155	9.72961	11.0885	10.9356	10.9607	10.5768	9.78197	11.2149	11.0663	11.0423	10.8045	9.98818	11.2614	11.287	11.2444	11.0572	10.8408	11.2958	11.353	11.2721	11.1891	10.921	11.3264	11.3462	11.2596	11.1992	11.014
PCA_1-005	11.0098	10.7365	10.6609	10.1817	9.07842	11.1218	10.86	10.7573	10.2642	9.38176	11.204	10.9734	10.9825	10.6105	9.91281	11.2578	11.1181	11.16	11.0687	10.864	11.2443	11.1812	11.1845	11.175	10.9422	11.1832	11.1886	11.2182	11.1973	10.9431
PCA_1-006	11.0264	10.6319	10.3925	9.29345	8.91742	11.0927	10.7544	10.5513	9.61735	9.41453	11.1714	10.9122	10.7657	10.5053	9.854	11.1718	11.1504	11.1245	11.0315	10.8557	11.2144	11.2094	11.3032	11.2153	10.9494	11.1936	11.1583	11.2561	11.1808	10.9202
PCA_1-007	10.7535	10.3716	9.88141	9.31787	8.72268	10.9264	10.7189	9.9611	9.38537	8.71365	11.0331	10.9609	10.7074	9.86891	8.76099	11.1778	11.1527	11.1659	11.0152	10.4549	11.1634	11.2262	11.2285	11.1401	10.8279	11.1546	11.2062	11.2566	11.173	11.0217
PCA_1-008	10.7529	10.1563	9.8792	9.33699	8.74238	10.909	10.3124	9.90688	9.38111	8.6775	10.9913	10.6652	10.2484	9.68132	8.80184	11.1464	11.1675	10.9604	10.821	10.4195	11.1786	11.164	11.1278	10.9763	10.7959	11.1443	11.207	11.2046	11.1063	10.7952
PCA_1-009	10.8637	10.1499	9.89912	9.32956	8.75486	10.9376	10.2944	10.045	9.35749	8.72724	11.0383	10.4677	10.2231	9.68126	8.82083	11.1603	10.9304	10.5974	10.497	9.9727	11.1666	11.1929	11.0681	10.9552	10.704	11.185	11.1693	11.1939	11.1583	10.8059
PCA_1-010	10.7031	9.9529	9.53595	9.33382	8.75054	10.7803	9.97477	9.66672	9.27084	8.72269	10.8226	10.0655	9.83483	9.44725	8.75755	11.0514	10.5982	10.2494	10.009	9.66885	11.2528	11.0407	10.4994	10.445	10.1984	11.2383	11.2078	10.8036	10.84	10.8443
PCA_1-011	10.5667	9.93461	9.59626	9.3739	8.7501	10.8361	9.99929	9.65848	9.34581	8.66453	10.8475	10.1046	9.82996	9.49809	8.75058	10.7023	10.4427	10.1484	9.94348	9.75826	10.777	11.0652	10.5047	10.4357	10.2468	11.0823	11.2038	10.6969	10.7185	10.3847
PCA_1-012	10.4926	9.92382	9.58503	9.38218	8.75228	10.5737	10.0009	9.66839	9.40227	8.68413	10.8203	10.1548	9.77648	9.45105	8.757	10.6934	10.3471	10.1853	9.93294	9.67473	10.7126	10.5283	10.507	10.4377	10.1995	10.7421	10.6875	10.6824	10.6875	10.377
PCA_1-013	10.5734	9.89939	9.62409	9.32294	8.60709	10.6879	9.95412	9.64262	9.33481	8.42719	10.7432	10.1007	9.8269	9.50261	8.71449	10.6232	10.2978	10.113	9.92078	9.70071	10.6666	10.5238	10.4391	10.3967	10.2685	10.7522	10.6551	10.6048	10.5841	10.3339
PCA_1-014	10.6034	9.79814	9.57184	9.09882	8.48845	10.6888	9.86594	9.58946	9.33351	8.4611	10.7148	9.98356	9.73658	9.44961	8.65133	10.7496	10.1915	10.0561	9.91976	9.65521	10.5474	10.3703	10.2982	10.2622	10.2491	10.6376	10.6178	10.3915	10.3392	10.3726
PCA_1-015	10.5443	9.80651	9.53489	9.11107	8.49892	10.6666	9.88349	9.60454	9.2552	8.37639	10.6978	9.94308	9.77583	9.47167	8.63402	10.7105	10.1621	10.1102	9.99132	9.69258	10.6225	10.3413	10.3737	10.2261	10.1655	10.6343	10.5538	10.5696	10.3028	10.3392
PCA_1-016	10.4669	9.88801	9.29868	8.90645	8.37973	10.4146	9.88323	9.44575	8.92226	8.41765	10.5242	9.94223	9.85108	9.38317	8.57975	10.559	10.2415	10.1337	9.92674	9.65279	10.6663	10.3107	10.332	10.2532	10.1855	10.689	10.5254	10.4608	10.4208	10.3503
PCA_1-017	10.3574	9.85256	9.29456	8.90901	8.36158	10.4583	9.88542	9.38755	8.96264	8.36987	10.4677	9.95492	9.7653	9.29867	8.61502	10.6181	10.2124	10.1099	9.88322	9.51989	10.5337	10.4198	10.3462	10.2384	10.1796	10.6038	10.5375	10.577	10.4285	10.3505
PCA_1-018	10.4536	9.80053	9.29203	8.89547	8.33252	10.5336	9.8962	9.42023	8.89885	8.38315	10.4706	9.9954	9.71649	9.25491	8.55925	10.5726	10.288	10.0024	9.9204	9.51084	10.5873	10.3999	10.2898	10.2536	10.1646	10.6704	10.5026	10.4239	10.4501	10.2394
PCA_1-019	10.3367	9.77813	9.29032	8.81326	8.28489	10.5018	9.85722	9.38397	8.96696	8.415	10.5194	10.0091	9.64854	9.29638	8.54674	10.5664	10.2251	10.1199	9.90806	9.27312	10.5944	10.3563	10.293	10.2452	10.2118	10.6799	10.4984	10.3844	10.4313	10.2209
PCA_1-020	10.2864	9.72343	9.24599	8.89837	8.25864	10.4939	9.9226	9.30514	8.91424	8.40749	10.5941	10.0607	9.57986	9.27282	8.56676	10.5641	10.2215	10.1031	9.8953	9.3173	10.6091	10.369	10.3263	10.2487	10.2138	10.5333	10.467	10.465	10.4335	10.2841
PCA_1-021	10.3755	9.76341	9.21634	8.89104	8.29013	10.4754	9.78829	9.34195	8.95548	8.34184	10.5492	10.0411	9.60623	9.23933	8.66139	10.5967	10.1262	10.0573	9.92241	9.28107	10.5729	10.2843	10.2372	10.3295	10.1784	10.5628	10.5091	10.4486	10.3548	10.2125
PCA_1-022	10.3254	9.67982	9.23942	8.80836	8.31988	10.3235	9.75805	9.36253	8.94946	8.33252	10.5195	10.0236	9.47696	9.15601	8.64894	10.5232	10.2518	10.0557	9.98561	9.29118	10.5636	10.3589	10.3195	10.2385	10.0019	10.6943	10.4147	10.494	10.3837	10.1565
PCA_1-023	10.3155	9.77508	9.23569	8.83834	8.29418	10.3814	9.81025	9.37984	8.79088	8.29744	10.5649	9.96802	9.52314	9.14381	8.52932	10.6189	10.146	9.96359	9.91801	9.33507	10.5173	10.3361	10.3509	10.3705	9.9931	10.4996	10.4259	10.5082	10.3923	10.1637
PCA_1-024	10.1842	9.7957	9.22322	8.78362	8.28875	10.2484	9.74559	9.34422	8.83578	8.39032	10.4892	9.86726	9.59209	9.0715	8.59174	10.5681	10.1297	9.92838	9.79742	9.25994	10.6032	10.3634	10.3607	10.2383	9.91629	10.7394	10.4751	10.4373	10.4713	10.0723
PCA_1-025	10.1827	9.68841	9.22232	8.84864	8.21489	10.2821	9.85789	9.40411	8.76394	8.33278	10.418	9.8083	9.51964	9.01697	8.59892	10.5454	10.2228	9.92943	9.74156	9.30449	10.4787	10.3785	10.2148	10.1897	9.79299	10.5394	10.5433	10.4263	10.3818	10.1971
PCA_1-026	10.1983	9.66985	9.19702	8.77391	8.29098	10.348	9.79076	9.32045	8.80521	8.39025	10.381	9.90424	9.59623	8.96638	8.71453	10.5005	10.1141	9.93161	9.78901	9.34138	10.6249	10.3747	10.2286	10.2899	9.79865	10.5551	10.5071	10.4523	10.3942	10.1892
PCA_1-027	10.2044	9.55858	9.07989	8.78253	8.27374	10.3224	9.66061	9.26561	8.77273	8.37926	10.3723	9.94383	9.52195	8.97851	8.65103	10.4931	10.2165	9.9723	9.82119	9.32891	10.5909	10.3901	10.2158	10.2038	9.75378	10.4787	10.5181	10.4542	10.4707	10.2867
PCA_1-028	10.1513	9.58944	9.12661	8.7713	8.21931	10.2852	9.63332	9.28042	8.80024	8.4729	10.416	9.76733	9.5938	9.05721	8.56282	10.5072	10.2355	9.99194	9.73109	9.24294	10.5654	10.3752	10.2299	10.2162	9.71649	10.5195	10.5992	10.4785	10.3995	10.2678
PCA_1-029	10.2361	9.62598	9.25447	8.86118	8.29041	10.2247	9.66929	9.34015	8.88544	8.40435	10.3529	9.80776	9.53917	9.00463	8.63117	10.4692	10.1657	9.98568	9.59751	9.33423	10.5273	10.4133	10.2918	10.1425	9.79738	10.5628	10.4707	10.42	10.4406	10.1377
PCA_1-030	10.1603	9.57726	9.27403	8.79637	8.30609	10.1711	9.4948	9.32259	8.8716	8.42237	10.2641	9.65224	9.55117	9.01941	8.56054	10.4587	10.2026	9.91765	9.68763	9.34693	10.5211	10.3524	10.3543	10.1701	9.76689	10.4693	10.5397	10.3624	10.3238	10.097
PCA_1-031	10.1193	9.51629	9.15896	8.94424	8.27688	10.2138	9.56295	9.19848	8.85929	8.40189	10.1744	9.63891	9.54371	8.99867	8.61489	10.4351	10.2435	9.96594	9.71522	9.28695	10.5602	10.531	10.3155	10.077	9.84402	10.5148	10.5768	10.3535	10.2665	10.1614
PCA_1-032	10.1015	9.52228	9.13691	8.78178	8.25031	10.1337	9.60511	9.23491	8.88464	8.33164	10.3489	9.70738	9.43924	9.00241	8.60761	10.334	10.1574	10.0722	9.62135	9.19933	10.6026	10.3403	10.2844	10.1148	9.80178	10.4577	10.5579	10.4463	10.3451	10.2271
PCA_1-033	10.1195	9.46711	9.18225	8.87036	8.27637	10.1754	9.52837	9.22863	8.83839	8.28724	10.1998	9.71185	9.51691	8.94219	8.50603	10.3256	10.1224	9.93323	9.64337	9.25526	10.5289	10.4127	10.2273	10.1516	9.72489	10.5025	10.5302	10.4641	10.3906	10.082
PCA_1-034	10.141	9.53679	9.22516	8.81243	8.36375	10.1262	9.60217	9.32496	8.74403	8.31893	10.1425	9.84388	9.5466	8.95334	8.53975	10.3945	10.1169	10.0185	9.79422	9.09517	10.5294	10.4342	10.1728	10.0713	9.7004	10.677	10.5149	10.425	10.3096	10.1384
PCA_1-035	10.1708	9.57005	9.14606	8.88957	8.31584	10.122	9.71052	9.1774	8.78409	8.29133	10.3189	9.68916	9.24376	8.96835	8.48	10.2994	10.1006	9.90132	9.7522	9.13923	10.4146	10.5385	10.1983	10.0444	9.79068	10.5339	10.517	10.4694	10.3416	9.82107
PCA_1-036	10.1513	9.59008	9.23753	8.82813	8.28672	10.147	9.64696	9.2324	8.89906	8.40356	10.2696	9.68281	9.2912	8.99306	8.52566	10.3104	10.0417	9.81103	9.70896	9.18078	10.4948	10.3442	10.2973	10.1115	9.68321	10.4638	10.6171	10.4422	10.3159	9.86726
PCA_1-037	10.1801	9.691	9.09444	8.78122	8.23845	10.257	9.61866	9.25294	8.8676	8.40157	10.2435	9.67748	9.28251	9.02312	8.44853	10.463	10.0552	9.69961	9.52179	9.20925	10.3405	10.325	10.3382	10.1039	9.85714	10.3627	10.6463	10.3514	10.2892	9.79322
PCA_1-038	10.0666	9.63433	9.1996	8.86039	8.27994	10.1286	9.56932	9.25456	8.90892	8.39574	10.3249	9.65737	9.3096	9.01976	8.54392	10.4553	9.82078	9.77502	9.67426	9.21578	10.4304	10.3696	10.2601	10.0665	9.66864	10.3977	10.462	10.554	10.3714	9.78725
PCA_1-039	10.1739	9.66945	9.1996	8.79021	8.24034	10.1237	9.57794	9.30365	8.92302	8.38035	10.2913	9.70139	9.24552	9.09328	8.46443	10.5034	9.90627	9.74817	9.55198	9.18792	10.3981	10.354	10.316	10.0374	9.6692	10.3371	10.4653	10.4103	10.2972	9.72166
PCA_1-040	10.0326	9.62713	9.17266	8.90912	8.34689	10.2215	9.74528	9.17682	8.80257	8.22406	10.3841	9.6291	9.29217	8.96724	8.56329	10.429	9.96418	9.6889	9.56865	9.17529	10.4673	10.2534	10.2794	10.1442	9.64127	10.4464	10.5121	10.3425	10.2784	9.72508
PCA_1-041	10.0886	9.63442	9.22267	8.96673	8.32631	10.2984	9.68492	9.22701	8.93073	8.26481	10.3405	9.56662	9.28037	8.99225	8.4091	10.4914	9.88706	9.7713	9.54127	9.26686	10.4104	10.242	10.1084	10.1208	9.74902	10.507	10.481	10.4407	10.507	9.6167
PCA_1-042	10.2029	9.62575	9.31608	8.82867	8.28704	10.2919	9.67612	9.16299	8.9176	8.25694	10.4025	9.63004	9.28637	8.97198	8.5399	10.3847	9.91609	9.83668	9.66855	9.14914	10.3646	10.1848	10.1443	10.1433	9.61873	10.5123	10.4696	10.2312	10.458	9.76389
PCA_1-043	10.2333	9.71122	9.25	8.87997	8.32951	10.3203	9.73464	9.27558	8.88159	8.25521	10.3084	9.68635	9.3614	8.89042	8.52101	10.5067	9.80527	9.75869	9.53706	9.08105	10.5248	10.174	10.0373	10.0947	9.7305	10.4223	10.5546	10.3918	10.4045	9.84989
PCA_1-044	10.1712	9.68879	9.24942	8.97489	8.34687	10.2541	9.76086	9.38285	8.81603	8.27965	10.4191	9.72108	9.24033	8.99154	8.50242	10.4475	9.93706	9.65845	9.62516	9.0791	10.4179	10.1649	10.1213	10.0086	9.62917	10.466	10.4269	10.2415	10.273	9.74596
PCA_1-045	10.3036	9.69409	9.31052	8.93724	8.54621	10.1707	9.67322	9.22463	8.92224	8.29533	10.4047	9.73758	9.29648	8.94179	8.42098	10.4007	9.78805	9.72559	9.57115	9.18305	10.3853	9.9851	10.0056	10.0441	9.61596	10.3954	10.277	10.2113	10.1191	9.78985
PCA_1-046	10.1479	9.54699	9.36421	8.96034	8.41143	10.2967	9.53594	9.31845	8.88679	8.35446	10.3056	9.70137	9.27305	8.92785	8.5228	10.3501	9.96985	9.66987	9.54106	9.14273	10.4211	10.0758	10.127	9.85244	9.61514	10.4563	10.241	10.3794	10.2187	9.6835
PCA_1-047	10.2644	9.55671	9.22052	8.93633	8.50474	10.2413	9.68647	9.26158	8.94422	8.35518	10.2609	9.64766	9.21394	9.01524	8.45653	10.4175	9.87895	9.58662	9.44028	9.08619	10.4751	10.0394	9.95508	9.99725	9.59746	10.3402	10.2659	10.1736	10.159	9.70654
PCA_1-048	10.1868	9.6038	9.25845	8.76579	8.57346	10.3352	9.63884	9.1956	8.93201	8.37924	10.3246	9.58778	9.2859	8.98216	8.42448	10.205	9.84943	9.60481	9.38809	9.01112	10.3499	10.0677	10.1251	9.92767	9.64749	10.2239	10.2076	10.1244	10.1362	9.72276
PCA_1-049	10.1555	9.60852	9.30947	8.87539	8.62751	10.3608	9.68509	9.3117	8.98323	8.38769	10.3628	9.44051	9.3359	8.96689	8.43309	10.1947	9.76647	9.68226	9.47293	9.01687	10.201	10.1521	10.0073	10.0007	9.66772	10.2353	10.3125	10.1372	10.1387	9.73715
PCA_1-050	10.1568	9.57499	9.32137	8.92508	8.5934	10.2494	9.48993	9.28575	8.78738	8.39461	10.4048	9.59055	9.24984	8.9601	8.5275	10.23	9.7222	9.68485	9.42162	9.07034	10.4365	9.96341	9.94793	10.0105	9.60284	10.2424	10.3332	10.1662	10.1735	9.74214
PCA_1-051	10.2325	9.63802	9.38516	8.8344	8.45347	10.2659	9.65424	9.28744	8.83367	8.34891	10.225	9.558	9.31115	8.91266	8.52356	10.3295	9.8562	9.70492	9.44043	9.03205	10.3536	10.0553	9.91186	9.95266	9.70298	10.2848	10.1321	9.98903	10.1184	9.69444
PCA_1-052	10.2166	9.51379	9.28695	8.82015	8.52523	10.2324	9.51686	9.26359	8.89345	8.3523	10.2377	9.66518	9.2842	8.84846	8.50171	10.1251	9.78385	9.65158	9.5199	8.91518	10.1707	10.118	10.0512	10.0931	9.68731	10.3082	10.2039	10.1471	10.2205	9.70858
PCA_1-053	10.2258	9.57193	9.35693	8.99098	8.6431	10.1989	9.5789	9.27276	8.85153	8.40995	10.2262	9.66483	9.27829	8.95042	8.57578	10.1301	9.7367	9.53372	9.54091	8.98042	10.1421	10.0855	10.0778	9.8315	9.64761	10.2655	10.2116	10.2516	10.2108	9.65515
PCA_1-054	10.1761	9.67703	9.25917	8.95462	8.46441	10.2706	9.62639	9.29616	8.8257	8.33296	10.2083	9.6791	9.22447	8.93015	8.55961	10.2101	9.80628	9.48792	9.45244	8.94722	10.1488	10.0671	10.0338	9.88579	9.59568	10.0637	10.1492	10.2412	10.2153	9.64941
PCA_1-055	10.1301	9.67525	9.13946	8.96843	8.5631	10.2935	9.70735	9.28604	8.89723	8.36733	10.2931	9.61427	9.25303	8.88371	8.45453	10.18	9.92903	9.58745	9.45171	8.91028	10.1762	10.124	10.0469	9.94785	9.61286	10.2833	10.1729	10.1947	10.1641	9.59375
PCA_1-056	10.1508	9.64735	9.23511	8.82568	8.58267	10.2016	9.73995	9.27859	8.83598	8.44221	10.2809	9.63966	9.32714	8.8718	8.62382	10.1663	9.73682	9.59164	9.4773	8.91044	10.0438	10.0912	9.89763	9.95302	9.52598	10.1984	10.269	10.1856	10.1701	9.67578
PCA_1-057	10.2442	9.55083	9.27281	8.95318	8.62083	10.3298	9.54164	9.24919	8.81615	8.48206	10.2585	9.6017	9.2903	8.94402	8.49298	10.0712	9.76696	9.69871	9.45765	8.90917	10.1238	10.0974	10.0452	9.99532	9.46191	10.1398	10.2299	10.0329	10.248	9.53494
PCA_1-058	10.1801	9.5436	9.23009	8.92758	8.55097	10.2868	9.45229	9.30409	8.87936	8.39111	10.2448	9.75018	9.45487	8.94593	8.49776	10.1428	9.9116	9.63365	9.43932	8.92399	10.2067	9.98949	10.0416	10.0163	9.60219	10.1084	10.2837	10.0469	10.1419	9.66718
PCA_1-059	10.2211	9.5594	9.31524	8.91505	8.46863	10.3422	9.52109	9.33547	8.82883	8.45571	10.1667	9.55983	9.36653	8.88855	8.65489	10.1129	9.78123	9.52262	9.45701	8.92357	10.2118	9.98067	10.0652	10.144	9.47657	10.0232	10.2844	10.1804	10.2863	9.70189
PCA_1-060	10.1838	9.58674	9.36081	8.95542	8.42159	10.1359	9.76902	9.31136	8.87246	8.41136	10.1401	9.61008	9.37203	8.86112	8.7182	10.1754	9.75339	9.54899	9.46775	8.96872	10.1479	10.167	10.0049	9.99243	9.5444	10.184	10.0715	10.1201	10.2537	9.74819
PCA_1-061	10.0381	9.69691	9.25384	8.94836	8.30438	10.2415	9.5709	9.32485	9.00145	8.25443	10.1791	9.62005	9.42451	9.07417	8.50844	10.2533	9.81884	9.66904	9.43455	8.93495	10.2094	10.0532	10.1372	10.0384	9.5386	10.2344	10.2101	10.2859	10.205	9.66116
PCA_1-062	10.0791	9.71633	9.3145	9.03282	8.25607	10.2091	9.61271	9.33828	8.83632	8.32685	10.1096	9.64553	9.38119	8.91712	8.47542	10.077	9.82967	9.80551	9.41577	8.87323	10.2826	10.0709	10.0771	10.0525	9.47277	10.2637	10.0794	10.2114	10.099	9.71591
PCA_1-063	10.0113	9.65132	9.2685	8.91637	8.39947	9.95748	9.56584	9.36976	8.89998	8.31838	10.1501	9.75747	9.29604	9.00633	8.55998	10.2118	9.78188	9.61523	9.50338	8.90818	10.1136	10.0806	9.96109	10.0788	9.37353	10.2259	10.1944	10.2174	10.1952	9.78014
PCA_1-064	10.0503	9.61871	9.32799	8.93416	8.32878	10.0876	9.70626	9.33702	9.06029	8.25902	10.0058	9.53254	9.41679	8.94765	8.55522	10.1404	9.86955	9.78819	9.42364	9.0921	10.1526	10.0976	10.0611	10.0032	9.5503	10.2414	10.2043	10.2293	10.3558	9.6536
PCA_1-065	10.0447	9.60956	9.20192	9.07427	8.43158	10.0174	9.57179	9.24878	8.97831	8.35979	10.2435	9.60171	9.43595	9.13821	8.46405	10.1451	9.74318	9.59496	9.42316	8.77015	10.1184	10.1339	10.0735	10.0223	9.38818	10.2858	10.2745	10.2498	10.1852	9.67861
PCA_1-066	9.99214	9.60298	9.26995	8.9489	8.51699	10.1192	9.67204	9.29674	8.95749	8.27392	10.118	9.58104	9.46688	9.02183	8.47796	10.0752	9.76346	9.72673	9.40175	8.94152	10.1646	10.1066	9.94785	9.99294	9.46724	10.2761	10.2101	10.2338	10.0742	9.71874
PCA_1-067	10.1521	9.59249	9.27916	9.13844	8.34808	10.0988	9.7002	9.33911	8.91419	8.35108	10.1589	9.77336	9.49727	9.14023	8.61139	10.1022	9.80113	9.61492	9.39515	8.98186	10.0944	10.079	10.0096	9.96022	9.4966	10.3161	10.235	10.3121	10.1845	9.67468
PCA_1-068	10.0697	9.60167	9.20736	8.91791	8.66454	10.1484	9.63394	9.24608	8.99061	8.32014	10.2379	9.63662	9.42398	9.08025	8.53812	10.0889	9.83674	9.69207	9.50794	8.97255	10.2373	9.97695	9.97968	9.84324	9.46575	10.249	10.3604	10.1629	10.1983	9.72401
PCA_1-069	10.06	9.63454	9.31448	8.91843	8.39602	10.1595	9.65085	9.28618	8.9854	8.45576	10.2248	9.73362	9.50231	9.05688	8.47732	10.094	9.71729	9.61045	9.51947	8.93585	10.2165	10.0204	9.81942	9.88157	9.34168	10.2667	10.2506	10.1657	10.2988	9.67625
PCA_1-070	10.1401	9.61676	9.38963	8.9077	8.5303	10.1575	9.65308	9.36413	8.91711	8.48885	9.97331	9.77231	9.33851	9.05781	8.57616	10.1497	9.75754	9.82799	9.53479	9.01967	10.185	9.96328	10.0208	9.93126	9.36878	10.2343	10.209	10.4344	9.97014	9.76027
PCA_1-071	9.94401	9.74496	9.45072	9.07054	8.53964	10.1598	9.52361	9.35077	9.03479	8.33176	10.1392	9.63229	9.45873	9.08629	8.53913	10.2168	9.77931	9.65761	9.43293	9.02833	10.0907	9.92584	9.97914	9.90181	9.28806	10.3153	10.2852	10.2563	10.1616	9.58382
PCA_1-072	10.0148	9.66933	9.28593	9.02524	8.46594	10.1236	9.6813	9.49741	9.05449	8.34401	10.2144	9.61095	9.48743	9.0793	8.5752	10.1996	9.69783	9.67075	9.29783	8.90063	10.1696	10.0042	10.0128	9.76367	9.49979	10.2451	10.2706	10.1863	10.15	9.75607
PCA_1-073	10.0604	9.81055	9.29064	9.11122	8.42659	10.1556	9.75969	9.4103	9.11155	8.37677	10.2106	9.65261	9.47992	9.12517	8.48153	10.0522	9.78457	9.67958	9.50878	9.02418	10.1935	10.0133	10.0056	9.90965	9.43635	10.2642	10.3563	10.2409	10.1669	9.62894
PCA_1-074	10.012	9.84782	9.30521	9.1523	8.6768	10.0299	9.81196	9.25756	9.0541	8.39479	10.1281	9.70215	9.49734	9.02412	8.5553	10.3042	9.73722	9.61605	9.53046	8.94803	10.5018	9.98928	10.1088	9.79342	9.63252	10.2992	10.2539	10.2573	10.2365	9.66383
PCA_1-075	10.1387	9.61096	9.3758	9.06239	8.80574	10.0433	9.81615	9.20669	8.93281	8.29999	10.1541	9.6419	9.45403	9.10349	8.3442	10.2572	9.86473	9.68477	9.57736	8.9548	10.1863	9.99024	10.0138	9.96703	9.59489	10.2921	10.365	10.3325	10.154	9.62014
PCA_1-076	10.1433	9.86601	9.33636	9.07125	8.7291	10.2415	9.81164	9.27821	8.97003	8.41979	10.2827	9.63091	9.46699	9.09869	8.49675	10.2372	9.75849	9.71588	9.52003	8.94077	10.275	9.90432	9.95524	9.75251	9.62474	10.2408	10.1648	10.3872	10.2545	9.65589
PCA_1-077	10.0783	9.68722	9.39642	9.06298	8.55012	10.1676	9.89454	9.1545	9.11534	8.45494	10.3358	9.63891	9.33103	9.195	8.54964	10.3237	9.79761	9.77436	9.51949	9.08713	10.2511	10.0558	10.0688	9.79013	9.62144	10.2404	10.1209	10.3311	10.2557	9.7013
PCA_1-078	10.264	9.77847	9.3569	9.02396	8.83184	10.2291	9.86169	9.27591	9.09112	8.39688	10.277	9.78788	9.32429	9.16914	8.43366	10.2282	9.77035	9.61886	9.41148	8.95589	10.304	9.8772	10.0637	9.89407	9.50894	10.3886	10.2571	10.316	10.1714	9.67385
PCA_1-079	10.1391	9.79106	9.40124	9.20438	8.8008	10.2444	9.81361	9.32305	9.19246	8.50246	10.2443	9.69398	9.51139	9.33046	8.5031	10.1618	9.69605	9.67334	9.44896	8.87998	10.1079	10.0358	9.99755	9.86633	9.41772	10.3356	9.99931	10.2464	10.3009	9.63097
PCA_1-080	9.99561	9.77986	9.34632	9.10375	8.81947	10.214	9.76718	9.318	9.09398	8.50289	10.302	9.77504	9.48008	9.21185	8.55404	10.3007	9.80535	9.88526	9.49164	8.89133	10.1394	9.9182	10.143	9.76828	9.45023	10.3041	10.226	10.2913	10.0918	9.58469
PCA_1-081	10.0153	9.83359	9.28111	9.26219	8.6475	10.1907	9.74704	9.45324	9.10839	8.43186	10.1847	9.69032	9.45347	9.15792	8.45742	10.2165	9.62537	9.65902	9.52111	9.04572	10.3444	10.1414	9.99586	9.9039	9.49462	10.2495	10.1901	10.0976	10.3041	9.70761
PCA_1-082	10.15	9.89975	9.34187	9.07771	8.82241	10.1667	9.76955	9.37745	9.04288	8.47754	10.1492	9.81863	9.55339	9.26136	8.49172	10.2453	9.83648	9.79931	9.48906	9.01731	10.2973	9.99941	9.89362	9.90606	9.29564	10.3754	10.1957	10.3469	10.2134	9.5959
PCA_1-083	10.193	9.79848	9.49462	9.34204	8.77905	10.1829	9.81407	9.37343	9.15808	8.57423	10.0897	9.84393	9.36964	9.07776	8.56404	10.2609	9.69871	9.73569	9.48965	9.02496	10.2897	10.0217	10.0917	9.99043	9.53318	10.4068	10.3096	10.2235	10.2832	9.66827
PCA_1-084	10.4099	9.835	9.38949	9.13302	8.83963	10.2035	9.84559	9.50186	9.115	8.50582	10.0768	9.73598	9.55648	9.2643	8.58634	10.255	9.79215	9.91418	9.65632	9.06956	10.1355	9.95492	9.92494	9.88752	9.50746	10.3329	10.1727	10.1978	10.2796	9.70158
PCA_1-085	10.2419	9.76625	9.37624	9.28834	8.65905	10.161	9.86894	9.4796	9.10713	8.59193	10.3032	9.89359	9.60555	9.17543	8.58614	10.4016	9.74603	9.80448	9.51645	8.98345	10.1972	10.1608	9.99756	9.89514	9.57587	10.2052	10.3051	10.2663	10.0951	9.61623
PCA_1-086	10.2468	9.88776	9.30588	9.1989	9.09262	10.2278	9.70369	9.51267	9.20525	8.45396	10.3681	9.84038	9.63091	9.22089	8.52662	10.1201	9.77325	9.78303	9.58064	8.98173	10.2002	10.0312	10.1123	9.79223	9.28192	10.3129	10.1099	10.3091	10.3583	9.61205
PCA_1-087	10.0685	9.75638	9.43293	9.02256	8.85984	10.261	9.8025	9.41145	9.17894	8.56758	10.2359	9.90237	9.48489	9.21766	8.63871	10.401	9.71255	9.83381	9.60297	9.02508	10.3445	10.0506	10.0962	9.95078	9.46838	10.2982	10.2292	10.399	10.2584	9.6666
PCA_1-088	10.1926	9.92318	9.37809	9.12056	8.855	10.2948	9.74023	9.44705	9.18464	8.53769	10.3899	9.81159	9.53238	9.12018	8.57508	10.4011	9.87529	9.72628	9.64229	9.10648	10.2444	10.0464	10.0352	9.95487	9.45593	10.3948	10.3177	10.3235	10.2503	9.56684
PCA_1-089	10.1768	9.94126	9.42137	9.17391	8.68633	10.3458	9.69149	9.47236	9.09573	8.64194	10.2577	9.68022	9.63186	9.27026	8.64789	10.1857	9.74289	9.83885	9.79617	9.00709	10.4811	10.1506	9.98897	9.9736	9.36035	10.4494	10.2242	10.2777	10.209	9.63302
PCA_1-090	10.2315	9.87174	9.44344	9.18968	8.9304	10.3098	9.84898	9.42077	9.05119	8.68485	10.4064	9.64393	9.55663	9.38096	8.65277	10.3271	9.81462	9.9318	9.5331	9.08026	10.4163	10.006	9.87936	10.0638	9.42502	10.3501	10.145	10.1693	10.3083	9.63975
PCA_1-091	10.316	9.91837	9.48983	9.23719	8.98487	10.1761	9.66402	9.38604	9.0342	8.56186	10.1993	9.78841	9.61018	9.31844	8.67594	10.1728	9.66481	9.8346	9.678	9.16344	10.3796	10.2179	9.92316	9.98104	9.43179	10.3166	10.2436	10.3406	10.2001	9.76574
PCA_1-092	10.442	9.84824	9.39118	9.17803	9.2455	10.4035	9.8538	9.46651	9.3249	8.60999	10.4399	9.76208	9.63217	9.24814	8.60895	10.2247	9.93234	9.93856	9.7086	9.19034	10.431	9.94348	9.8856	10.0426	9.31343	10.3035	10.351	10.2934	10.2507	9.51823
PCA_1-093	10.5193	9.95289	9.50517	9.24882	8.93919	10.3745	9.76574	9.51694	9.27706	8.55959	10.3355	9.87283	9.58438	9.31163	8.72615	10.0962	9.76998	9.80961	9.61472	8.99131	10.3544	10.0786	10.0516	10.03	9.4364	10.4231	10.2858	10.064	10.067	9.56942
PCA_1-094	10.2822	9.92145	9.45432	9.13671	8.96407	10.4461	9.79099	9.616	9.14947	8.53519	10.3875	9.64372	9.44207	9.3122	8.78876	10.3705	9.82435	9.95851	9.70617	9.05849	10.3492	10.0095	10.0465	9.93403	9.41826	10.627	10.2595	10.1734	9.96738	9.71529
PCA_1-095	10.3494	9.96299	9.58831	9.33014	9.22329	10.3436	9.7649	9.56732	9.14064	8.61944	10.2491	9.74504	9.66516	9.27701	8.68233	10.1453	9.80805	9.79684	9.67185	8.97972	10.2948	10.1093	10.1049	10.1457	9.50018	10.5108	10.5923	10.1762	10.24	9.61568
PCA_1-096	10.3082	9.7491	9.61028	9.13348	9.14833	10.38	10.0463	9.45896	9.24518	8.59134	10.2113	9.78823	9.74591	9.18171	8.88511	10.2947	9.79402	9.77113	9.56564	9.06738	10.3697	9.97723	10.0955	10.0008	9.46539	10.431	10.2272	10.2	10.0104	9.57036
PCA_1-097	10.2489	9.77281	9.5541	9.18981	9.10559	10.4046	9.68997	9.57108	9.38213	8.92961	10.3586	9.81985	9.48677	9.30855	8.67692	10.1415	9.92258	9.9556	9.64112	9.07919	10.3624	10.02	9.93959	10.0537	9.39791	10.3838	10.3061	10.1105	9.97309	9.67564
PCA_1-098	10.2849	9.99155	9.59029	9.06789	9.26589	10.2666	9.94161	9.53288	9.21724	8.75216	10.3249	9.84176	9.48548	9.13891	8.71683	10.4653	9.82125	9.89015	9.76373	9.02724	10.3932	9.95664	9.88732	9.75334	9.33551	10.479	10.1197	10.05	10.1816	9.54947
PCA_1-099	10.3981	9.88974	9.49934	9.24797	9.18752	10.3028	9.88347	9.44625	9.13038	8.85765	10.4789	9.89083	9.6306	9.18918	8.69813	10.3666	9.98392	9.9239	9.91523	9.18668	10.3305	9.94421	10.0958	9.8793	9.51622	10.2543	10.2266	10.1457	10.2016	9.61945
PCA_1-100	10.2823	9.89166	9.47207	9.19435	9.11161	10.4214	9.95006	9.66902	9.29578	8.72973	10.2946	9.98981	9.59893	9.19094	8.7957	10.2935	9.89161	9.7951	9.75139	9.0938	10.28	10.059	10.0453	9.75563	9.46696	10.4033	10.2689	10.168	10.1142	9.4325

## Sheet: lambda_0.0046416
Row	kernel_0mm_parcels_100	kernel_0mm_parcels_200	kernel_0mm_parcels_400	kernel_0mm_parcels_1000	kernel_0mm_vertex	kernel_5mm_parcels_100	kernel_5mm_parcels_200	kernel_5mm_parcels_400	kernel_5mm_parcels_1000	kernel_5mm_vertex	kernel_10mm_parcels_100	kernel_10mm_parcels_200	kernel_10mm_parcels_400	kernel_10mm_parcels_1000	kernel_10mm_vertex	kernel_20mm_parcels_100	kernel_20mm_parcels_200	kernel_20mm_parcels_400	kernel_20mm_parcels_1000	kernel_20mm_vertex	kernel_30mm_parcels_100	kernel_30mm_parcels_200	kernel_30mm_parcels_400	kernel_30mm_parcels_1000	kernel_30mm_vertex	kernel_40mm_parcels_100	kernel_40mm_parcels_200	kernel_40mm_parcels_400	kernel_40mm_parcels_1000	kernel_40mm_vertex
PCA_1-001	12.204	12.1413	12.1206	12.0541	11.6098	12.298	12.199	12.2232	12.1641	11.8999	12.3314	12.2511	12.2632	12.2383	12.1097	12.3233	12.2609	12.278	12.3064	12.182	12.2869	12.2106	12.2562	12.2952	12.2053	12.2615	12.1912	12.2094	12.2667	12.1662
PCA_1-002	12.2337	12.1469	12.0888	12.0588	10.8168	12.3381	12.2144	12.1964	12.1712	11.0245	12.3358	12.2726	12.2473	12.2742	11.5954	12.3028	12.2731	12.278	12.3465	12.1272	12.279	12.2434	12.2531	12.3091	12.1742	12.2488	12.2385	12.2277	12.3136	12.171
PCA_1-003	11.8563	11.4061	10.9659	10.5764	10.8588	11.8263	11.4042	11.0523	10.5687	10.8582	11.7659	11.449	11.1815	10.7216	10.9156	11.8215	11.5768	11.3425	11.0909	11.331	11.852	11.5945	11.4574	11.2869	11.4513	11.7784	11.641	11.5394	11.4532	11.5091
PCA_1-004	10.9954	10.8142	10.8912	10.527	9.70943	11.1053	10.9773	10.9679	10.5543	9.77969	11.163	11.0616	11.0555	10.7343	10.0249	11.2866	11.2797	11.2553	11.068	10.8486	11.3058	11.3113	11.2952	11.2165	10.9044	11.3446	11.3888	11.2681	11.2286	11.013
PCA_1-005	11.0426	10.7287	10.6582	10.1201	9.08387	11.1456	10.9148	10.7869	10.228	9.39659	11.1902	10.9754	10.9393	10.5996	9.90423	11.2656	11.1252	11.1873	11.0261	10.8456	11.2221	11.2237	11.2428	11.1268	10.9428	11.1919	11.2069	11.2104	11.1697	10.9648
PCA_1-006	11.0074	10.6211	10.4171	9.33828	8.90219	11.0896	10.7401	10.5753	9.5927	9.38577	11.1132	10.9054	10.7855	10.4695	9.84374	11.1583	11.1481	11.1725	11.0302	10.8333	11.1964	11.1953	11.193	11.1779	10.9326	11.1577	11.1639	11.2324	11.1717	10.9754
PCA_1-007	10.8189	10.4085	9.96892	9.35864	8.70285	10.8937	10.6996	9.98471	9.35762	8.73421	11.0216	10.9493	10.7571	9.89946	8.79281	11.1702	11.1863	11.1732	11.0123	10.4449	11.2061	11.2142	11.2365	11.1867	10.8124	11.1257	11.2106	11.2153	11.1905	10.9863
PCA_1-008	10.8349	10.192	9.90701	9.28765	8.75473	10.8727	10.3514	9.95365	9.36874	8.68717	11.0147	10.7273	10.2827	9.6838	8.83787	11.1777	11.1001	11.0027	10.8346	10.4201	11.1778	11.119	11.1194	11.0256	10.7583	11.2211	11.2106	11.2625	11.2111	10.7765
PCA_1-009	10.8926	10.1615	9.89087	9.32182	8.80706	10.951	10.2883	9.98019	9.39002	8.74323	11.0143	10.4963	10.1826	9.66304	8.79099	11.1211	10.9913	10.6992	10.5044	9.95536	11.2255	11.1252	11.0878	10.9942	10.6675	11.1604	11.1894	11.1949	11.0812	10.8027
PCA_1-010	10.6834	9.9929	9.58513	9.33671	8.79305	10.7348	10.0226	9.64306	9.30909	8.71254	10.8847	10.11	9.82665	9.43369	8.73481	11.0041	10.547	10.2147	10.0786	9.70429	11.2199	11.1132	10.5548	10.4733	10.225	11.1787	11.1724	10.7882	10.8145	10.7487
PCA_1-011	10.5163	9.94517	9.57831	9.3081	8.77707	10.8187	9.959	9.67549	9.34399	8.67943	10.7839	10.0861	9.75992	9.52038	8.73645	10.6798	10.4442	10.198	9.97379	9.69558	10.7297	11.0291	10.4882	10.4375	10.163	11.1115	11.189	10.6858	10.663	10.383
PCA_1-012	10.5849	9.93387	9.65138	9.39898	8.78845	10.6512	10.012	9.68776	9.4125	8.66828	10.7017	10.1223	9.78606	9.47504	8.75356	10.678	10.3477	10.2126	10.0103	9.67917	10.712	10.5317	10.5242	10.3932	10.1806	10.7369	10.745	10.5979	10.5775	10.3436
PCA_1-013	10.5153	9.94809	9.57966	9.3018	8.60773	10.7054	10.0619	9.64702	9.39607	8.43291	10.7225	10.0757	9.76458	9.49358	8.70975	10.6868	10.2709	10.1829	9.93972	9.69738	10.6861	10.5978	10.4617	10.371	10.2247	10.73	10.6863	10.6586	10.5923	10.3508
PCA_1-014	10.6041	9.79132	9.54563	9.05318	8.55327	10.6758	9.87881	9.60397	9.3152	8.45657	10.7802	10.0035	9.77324	9.44409	8.70281	10.6541	10.1695	10.0608	9.93148	9.66336	10.6176	10.4594	10.37	10.2081	10.2047	10.6055	10.7234	10.4575	10.2993	10.3781
PCA_1-015	10.5613	9.87132	9.51857	9.08456	8.46377	10.637	9.84467	9.61596	9.24758	8.45232	10.7543	10.0289	9.78007	9.45365	8.61711	10.6944	10.2086	10.0904	9.86281	9.68759	10.6281	10.3917	10.2982	10.1632	10.2056	10.7317	10.5065	10.511	10.3753	10.3268
PCA_1-016	10.4034	9.84546	9.27729	8.91308	8.37551	10.4667	9.90302	9.46843	8.96562	8.38302	10.4955	9.9928	9.82238	9.37323	8.60324	10.6383	10.2125	10.0928	9.90972	9.61389	10.6852	10.3788	10.3259	10.2307	10.1106	10.6378	10.4787	10.5178	10.3251	10.3809
PCA_1-017	10.3962	9.85092	9.27904	8.85465	8.36525	10.4406	9.84511	9.39044	8.89413	8.39723	10.5389	10.1482	9.76921	9.28467	8.60018	10.5782	10.1962	10.1305	9.89648	9.51593	10.6984	10.4455	10.2738	10.2766	10.1413	10.6745	10.4911	10.4512	10.3681	10.3058
PCA_1-018	10.3634	9.85088	9.31556	8.92377	8.33289	10.4521	9.92306	9.40431	8.91384	8.38463	10.4932	9.9686	9.72307	9.27683	8.55511	10.6704	10.3395	10.1263	9.94905	9.56782	10.6469	10.4586	10.2879	10.2336	10.1654	10.6926	10.4342	10.4188	10.371	10.2831
PCA_1-019	10.4116	9.79704	9.23976	8.80383	8.3601	10.4684	9.88952	9.35934	8.92565	8.43456	10.4857	10.016	9.71388	9.20872	8.55301	10.6089	10.1838	10.0884	9.92697	9.30861	10.5989	10.4504	10.3526	10.254	10.1045	10.6664	10.525	10.3793	10.4315	10.2653
PCA_1-020	10.3661	9.76197	9.24406	8.83679	8.27951	10.5268	9.92598	9.34942	8.90351	8.41199	10.5821	10.0168	9.57315	9.33797	8.53853	10.5757	10.2114	10.117	9.90776	9.30665	10.5616	10.3783	10.2433	10.2638	10.199	10.5729	10.4943	10.3658	10.3439	10.1894
PCA_1-021	10.2305	9.75253	9.19258	8.90814	8.26025	10.4902	9.82419	9.35457	8.92918	8.33171	10.6002	10.0311	9.59255	9.24454	8.58342	10.532	10.1937	10.0302	9.96281	9.30683	10.6154	10.3007	10.2513	10.2243	10.1616	10.6318	10.4454	10.3755	10.456	10.2508
PCA_1-022	10.265	9.70041	9.26952	8.86448	8.28132	10.4711	9.74596	9.31306	8.85793	8.36516	10.5067	9.95869	9.43499	9.11798	8.62894	10.5681	10.1832	10.1203	9.96939	9.27231	10.5419	10.3745	10.2945	10.3174	9.94292	10.6691	10.4498	10.4042	10.3977	10.1066
PCA_1-023	10.2731	9.77455	9.22382	8.89513	8.27877	10.4271	9.88155	9.34136	8.88572	8.35339	10.4979	9.92476	9.47553	9.06195	8.60098	10.5981	10.1229	9.96792	10.0135	9.39534	10.4925	10.3283	10.3376	10.3271	9.94923	10.5179	10.5163	10.3835	10.3753	10.1936
PCA_1-024	10.1392	9.73905	9.2299	8.85332	8.33935	10.2867	9.89372	9.47037	8.91968	8.36623	10.5724	9.84583	9.56368	9.10197	8.62194	10.6016	10.18	9.90689	9.79549	9.25868	10.5495	10.2945	10.2934	10.2493	9.98187	10.59	10.5227	10.4148	10.3524	10.1823
PCA_1-025	10.1129	9.73717	9.24726	8.882	8.35925	10.4103	9.76481	9.37398	8.7401	8.35355	10.4248	9.8244	9.51025	9.07514	8.56117	10.5666	10.1749	10.0155	9.81885	9.31257	10.6091	10.4468	10.2247	10.1785	9.82394	10.5953	10.5366	10.3324	10.3993	10.1268
PCA_1-026	10.2368	9.61278	9.23129	8.73803	8.25565	10.2914	9.73956	9.28797	8.81271	8.43	10.356	9.95133	9.51348	8.96408	8.57536	10.5709	10.2613	9.98727	9.78879	9.24544	10.566	10.5029	10.1712	10.2182	9.86077	10.526	10.5263	10.4247	10.4011	10.1771
PCA_1-027	10.1353	9.56539	9.13159	8.77701	8.26301	10.273	9.66814	9.33321	8.82464	8.41128	10.4016	9.98311	9.52919	9.02451	8.58524	10.4694	10.2305	9.86802	9.78932	9.36209	10.5851	10.3547	10.2658	10.2142	9.79263	10.5413	10.5409	10.3695	10.4789	10.2223
PCA_1-028	10.187	9.67714	9.15671	8.82491	8.41808	10.2412	9.70611	9.31021	8.8665	8.45618	10.4195	9.68918	9.60166	8.90878	8.5793	10.521	10.1473	9.96327	9.72512	9.26929	10.5759	10.3365	10.1236	10.1662	9.69291	10.512	10.4531	10.4434	10.4481	10.2491
PCA_1-029	10.169	9.5899	9.15042	8.79223	8.33194	10.1066	9.71685	9.44304	8.87708	8.50444	10.2265	9.75392	9.49995	9.02332	8.59491	10.4715	10.2363	9.97518	9.62588	9.25606	10.4804	10.4298	10.2867	10.198	9.77734	10.6019	10.4763	10.4428	10.4177	10.1044
PCA_1-030	10.0778	9.5751	9.28082	8.87293	8.29401	10.2329	9.44582	9.22313	8.8806	8.37754	10.3267	9.73269	9.53322	9.03659	8.62014	10.4092	10.1655	9.97894	9.63047	9.24665	10.5456	10.3865	10.224	10.2159	9.78008	10.5079	10.5046	10.3925	10.3287	10.1188
PCA_1-031	10.0981	9.56384	9.20193	8.81387	8.31404	10.2015	9.56036	9.20874	8.79659	8.46014	10.1415	9.70217	9.43017	9.08583	8.59312	10.3661	10.1839	9.92669	9.60262	9.23985	10.5604	10.5201	10.2115	10.1165	9.76562	10.5532	10.4932	10.4024	10.311	10.0511
PCA_1-032	10.0163	9.42863	9.19534	8.78954	8.28124	10.0933	9.58279	9.27281	8.82719	8.37013	10.2417	9.78235	9.38942	9.03217	8.53363	10.2647	10.1569	9.98886	9.56853	9.31111	10.5151	10.4153	10.1743	10.1714	9.7397	10.5498	10.4814	10.4547	10.3114	10.1145
PCA_1-033	10.098	9.54758	9.15373	8.86087	8.27239	10.2486	9.57261	9.27328	8.79974	8.36913	10.289	9.70945	9.42657	8.90474	8.58775	10.3551	10.0869	10.0674	9.63966	9.12723	10.4105	10.4442	10.1997	10.0762	9.73815	10.5863	10.5639	10.4618	10.2587	10.1074
PCA_1-034	10.1666	9.56851	9.16351	8.85472	8.28564	10.112	9.59162	9.36066	8.81111	8.38183	10.1241	9.68597	9.51138	8.93548	8.55321	10.3075	10.1302	10.0015	9.66065	9.12815	10.4311	10.3512	10.3079	10.1535	9.75127	10.5461	10.5698	10.2865	10.2948	10.0701
PCA_1-035	10.1018	9.535	9.16919	8.90891	8.25244	10.0728	9.68908	9.26069	8.7864	8.29529	10.1977	9.72609	9.33314	8.88314	8.58454	10.3812	10.1577	9.94586	9.76065	9.19533	10.4375	10.4127	10.15	10.0346	9.70808	10.4739	10.5549	10.3873	10.3831	9.85979
PCA_1-036	10.064	9.56135	9.25869	8.84995	8.34962	10.1828	9.58413	9.15975	8.81446	8.33719	10.3535	9.72606	9.33711	8.98218	8.33603	10.4701	10.015	9.84889	9.70146	9.17999	10.3817	10.3018	10.2873	10.1149	9.65201	10.4459	10.4371	10.3329	10.3422	9.8974
PCA_1-037	10.0865	9.54218	9.18253	8.88325	8.32182	10.2092	9.65655	9.14232	8.83298	8.44009	10.2795	9.61519	9.29314	9.0739	8.59698	10.4545	10.1109	9.73988	9.65542	9.18945	10.5043	10.3281	10.2025	10.0413	9.62627	10.3705	10.4813	10.4079	10.3753	9.81888
PCA_1-038	10.2441	9.47254	9.18568	8.86365	8.31941	10.0401	9.53231	9.14583	8.93807	8.41736	10.3066	9.68074	9.2234	9.01687	8.48748	10.399	9.79631	9.83508	9.54681	9.1132	10.4921	10.3219	10.141	10.1361	9.68235	10.4106	10.4949	10.4724	10.4041	9.81386
PCA_1-039	10.1308	9.55199	9.12132	8.90804	8.4206	10.152	9.60896	9.20084	8.86867	8.5183	10.3703	9.66179	9.19583	9.05016	8.55152	10.3968	9.91127	9.7705	9.55409	9.20219	10.3834	10.3603	10.3054	10.0872	9.7072	10.397	10.408	10.4786	10.301	9.70792
PCA_1-040	10.1561	9.67409	9.18129	8.90998	8.1889	10.1421	9.72055	9.24888	8.82341	8.21708	10.2899	9.64964	9.2795	9.00021	8.50975	10.4296	9.86911	9.70341	9.50117	9.29745	10.4559	10.2394	10.1637	10.1614	9.71122	10.4092	10.453	10.3463	10.4816	9.76148
PCA_1-041	10.2259	9.66901	9.20937	8.89706	8.29257	10.245	9.57944	9.25589	8.85645	8.30366	10.244	9.69867	9.25706	8.89574	8.50195	10.4266	9.90391	9.69827	9.62189	9.14221	10.3493	10.2149	10.1893	10.1866	9.68351	10.4768	10.4885	10.2827	10.391	9.768
PCA_1-042	10.175	9.61905	9.16643	9.00109	8.32125	10.1453	9.58675	9.2571	8.91475	8.36143	10.2998	9.72498	9.33065	8.993	8.47471	10.4355	9.92379	9.71272	9.55591	9.16361	10.4119	10.1667	10.1425	10.1315	9.68086	10.5499	10.4186	10.2562	10.3615	9.72232
PCA_1-043	10.1699	9.62325	9.28951	8.84149	8.34224	10.1527	9.61453	9.19789	8.8824	8.28496	10.4033	9.61865	9.26377	8.9729	8.60172	10.3172	9.82287	9.68596	9.47838	9.16793	10.3799	10.3182	10.1545	10.107	9.60408	10.4797	10.4534	10.3064	10.3565	9.66578
PCA_1-044	10.2282	9.78315	9.32503	8.88165	8.59122	10.3788	9.57521	9.21055	8.84221	8.29787	10.3873	9.61753	9.27627	9.01292	8.47437	10.5158	9.91978	9.67141	9.51789	9.15094	10.3734	10.2516	10.097	10.0508	9.64812	10.4745	10.4429	10.4266	10.2607	9.80214
PCA_1-045	10.2779	9.60362	9.23578	8.88834	8.37045	10.3298	9.61216	9.33343	8.85094	8.24079	10.4296	9.50277	9.34799	9.01762	8.43695	10.4059	9.83789	9.77807	9.47291	9.04781	10.3978	10.0909	9.92736	9.9743	9.70329	10.4994	10.3951	10.1885	10.14	9.83419
PCA_1-046	10.1226	9.50854	9.25029	8.88435	8.55476	10.2018	9.62088	9.18692	8.80186	8.35353	10.4518	9.67566	9.24037	8.91093	8.38484	10.4999	9.85898	9.59595	9.51711	8.98504	10.4169	10.0957	10.0624	9.95084	9.62461	10.2725	10.2016	10.313	10.1133	9.64154
PCA_1-047	10.1904	9.48343	9.34271	8.93959	8.54812	10.251	9.7202	9.33535	8.87387	8.41834	10.279	9.74976	9.26482	8.99181	8.36854	10.5014	9.81452	9.65157	9.5183	9.0014	10.3451	10.0176	10.1355	10.0557	9.70717	10.3406	10.2484	10.2299	10.0619	9.7041
PCA_1-048	10.1899	9.55288	9.26692	8.94189	8.52562	10.1784	9.56972	9.32487	8.92457	8.24131	10.2478	9.60017	9.25718	8.96104	8.39585	10.2317	9.78641	9.69653	9.49951	9.00732	10.4339	10.101	9.93443	9.98856	9.53914	10.2447	10.2193	10.2193	10.2122	9.644
PCA_1-049	10.1819	9.64737	9.32324	8.86404	8.61079	10.2502	9.68863	9.20878	8.9182	8.34205	10.3373	9.60716	9.2467	8.89336	8.46831	10.4295	9.75872	9.57685	9.39013	9.05102	10.3328	10.0311	10.0129	9.97249	9.60574	10.2619	10.3397	10.0823	10.1684	9.65596
PCA_1-050	10.1812	9.52233	9.24337	8.92822	8.40002	10.3399	9.51441	9.3453	8.80021	8.368	10.2199	9.43728	9.22051	9.02224	8.43016	10.2204	9.69556	9.76619	9.46659	9.02573	10.2156	10.1208	9.97634	9.95749	9.54519	10.2484	10.2269	10.0586	10.1965	9.58463
PCA_1-051	10.1343	9.43706	9.34031	8.85819	8.47739	10.2391	9.70355	9.19961	8.76473	8.35352	10.3451	9.57183	9.34685	8.9484	8.34536	10.2389	9.7094	9.76084	9.51042	8.98343	10.2528	10.1705	10.0357	9.99984	9.58227	10.2398	10.1254	10.0727	10.231	9.56138
PCA_1-052	10.207	9.59902	9.30586	8.83868	8.59969	10.2108	9.66381	9.33454	8.72497	8.33789	10.2657	9.59532	9.22298	8.9383	8.46535	10.2351	9.86072	9.75823	9.48032	8.87172	10.1969	10.0921	9.97854	10.0243	9.64856	10.2046	10.3117	10.1086	10.191	9.56673
PCA_1-053	10.2674	9.69888	9.41086	9.03908	8.51686	10.1958	9.60834	9.22762	8.77544	8.36033	10.229	9.62686	9.2647	9.11283	8.5159	10.1854	9.74015	9.583	9.5968	8.91247	10.3199	10.144	10.1422	10.1299	9.61277	10.1524	10.2719	10.0943	10.1114	9.7244
PCA_1-054	10.3114	9.72204	9.35658	8.88963	8.52161	10.2217	9.57443	9.15148	8.88985	8.37305	10.1461	9.50893	9.42876	9.06054	8.52704	10.158	9.82884	9.53591	9.3936	8.93723	10.1689	10.037	10.0419	9.95718	9.66431	10.2162	10.1637	10.1295	10.2494	9.74927
PCA_1-055	10.1683	9.73621	9.20161	8.88695	8.53818	10.3245	9.62381	9.30411	8.93769	8.44124	10.3291	9.65884	9.31124	8.92049	8.6056	10.1583	9.74469	9.60439	9.4595	8.90358	10.1839	10.0568	9.9897	9.93215	9.55302	10.2153	10.1376	10.1958	10.196	9.59046
PCA_1-056	10.3735	9.58776	9.28263	8.86091	8.51699	10.3607	9.67908	9.33387	8.82133	8.36397	10.2282	9.66497	9.26379	8.90511	8.507	10.0985	9.96281	9.71228	9.37642	8.94867	10.2616	10.0787	10.0017	10.0294	9.53697	10.2319	10.0688	10.1711	10.2687	9.60456
PCA_1-057	10.153	9.51363	9.25426	8.84721	8.66505	10.1634	9.65041	9.25049	8.8117	8.37102	10.2291	9.59224	9.35365	8.94473	8.5748	10.0743	9.80466	9.63634	9.47932	9.05163	10.1397	10.1604	9.97144	10.1074	9.47592	10.0836	10.2732	10.1371	10.1363	9.55392
PCA_1-058	10.0146	9.58325	9.29166	8.95633	8.45468	10.0739	9.5037	9.2969	8.91175	8.40174	10.3403	9.60459	9.37094	8.894	8.50958	10.0414	9.87307	9.57293	9.46081	8.9578	10.1347	10.0312	9.96622	10.1713	9.58489	10.0757	10.0908	10.0587	10.3495	9.66743
PCA_1-059	10.3309	9.58926	9.23813	8.99021	8.55794	10.1543	9.6393	9.28259	8.73516	8.33631	10.2508	9.57007	9.33057	8.96045	8.56408	10.1912	9.73281	9.62435	9.50896	8.87434	10.2494	10.1448	10.0617	10.0372	9.60971	10.1102	10.225	10.1628	10.0851	9.6885
PCA_1-060	10.1263	9.47848	9.24023	8.98713	8.35056	10.3133	9.57312	9.30379	8.82191	8.33566	10.2767	9.60113	9.35053	9.09129	8.53282	10.0535	9.72042	9.54388	9.51317	8.85798	10.203	10.1844	10.089	10.0393	9.5784	10.1134	10.1705	10.0939	10.2239	9.73362
PCA_1-061	10.1563	9.63251	9.4209	9.06147	8.33618	10.1373	9.60559	9.30457	8.84909	8.24986	10.1871	9.63672	9.46505	8.99618	8.53765	10.1125	9.68779	9.61552	9.3589	8.80001	10.2217	10.0649	10.1175	9.98475	9.50167	10.0971	10.2234	10.0877	10.3475	9.73317
PCA_1-062	10.1177	9.51542	9.24077	8.86408	8.35831	10.2594	9.61508	9.37516	8.88151	8.19769	10.1963	9.61384	9.34334	8.87781	8.45643	10.1143	9.9458	9.62684	9.48579	8.93884	10.1357	10.1026	10.1945	10.1527	9.38192	10.1615	10.1884	10.1879	10.1645	9.68383
PCA_1-063	10.1592	9.55851	9.28559	9.00223	8.3537	10.1334	9.46434	9.3312	8.95759	8.33133	10.1387	9.62577	9.41546	9.04789	8.55278	10.0946	9.80958	9.62377	9.56913	8.91081	10.2135	9.97154	10.0811	9.98721	9.54361	10.1475	10.1995	10.2347	10.165	9.54873
PCA_1-064	10.0878	9.78453	9.3416	8.97967	8.49965	10.2191	9.69902	9.21917	8.78274	8.25142	10.1381	9.63851	9.42671	9.06996	8.43703	10.0852	9.93	9.67654	9.4331	8.86291	10.2355	10.1207	10.1145	10.1611	9.51443	10.0937	10.174	10.1863	10.1618	9.6376
PCA_1-065	10.1291	9.60153	9.26974	9.02243	8.43891	10.0331	9.52659	9.42164	8.92823	8.34913	10.1928	9.54348	9.45035	8.97581	8.45385	10.1583	9.71171	9.73752	9.4732	8.90659	10.164	10.0494	9.92512	10.037	9.62399	10.2112	10.3521	10.1803	10.1504	9.77493
PCA_1-066	10.0267	9.64432	9.28777	8.98834	8.33283	10.1283	9.65582	9.27185	8.96267	8.36305	10.1338	9.54859	9.36909	8.9877	8.50409	10.3108	9.76967	9.65302	9.41253	8.85401	10.1615	10.1112	9.95874	9.98647	9.42297	10.2251	10.3064	10.1878	10.2645	9.74514
PCA_1-067	10.0248	9.62155	9.25113	9.08837	8.66264	10.1367	9.575	9.4314	8.9578	8.36215	10.1729	9.54874	9.34169	9.08852	8.57449	10.0794	9.70668	9.71586	9.45977	9.01878	10.0946	10.0613	9.99199	9.84113	9.48646	10.2568	10.3428	10.1026	10.2158	9.70781
PCA_1-068	10.0973	9.68236	9.32801	8.89287	8.40403	10.0589	9.65395	9.26164	8.9451	8.41547	10.0981	9.70736	9.42292	9.0755	8.56983	10.1323	9.77451	9.66141	9.53776	9.08991	10.1535	9.97948	10.099	9.88666	9.48299	10.3164	10.2363	10.1584	10.1478	9.67305
PCA_1-069	10.0055	9.6443	9.29658	9.03641	8.39732	10.1751	9.60342	9.3492	9.00952	8.32419	10.214	9.62624	9.45124	9.05736	8.6288	10.1196	9.67781	9.83804	9.43858	9.08321	10.2832	9.99205	9.90447	9.99705	9.3363	10.3393	10.2235	10.2225	10.1628	9.71623
PCA_1-070	10.0647	9.71896	9.39668	8.95515	8.54313	10.1128	9.69102	9.21072	9.076	8.36078	10.0703	9.51943	9.3183	9.12686	8.56846	10.1665	9.81839	9.54013	9.46942	8.89767	10.2633	10.1245	9.97582	9.89414	9.38366	10.38	10.2972	10.3037	10.1918	9.62706
PCA_1-071	10.1076	9.61092	9.49584	9.16464	8.59671	10.1613	9.61516	9.36339	8.90507	8.30902	10.0478	9.60284	9.45892	8.93596	8.60347	10.1521	9.74269	9.68352	9.39372	8.90323	10.2283	9.96847	10.0214	9.85026	9.29492	10.358	10.3145	10.3418	10.1742	9.6105
PCA_1-072	10.0436	9.64517	9.5088	9.04033	8.49966	10.1032	9.58847	9.38448	8.99423	8.28438	10.1404	9.73427	9.53565	9.02483	8.62907	10.1123	9.76084	9.63726	9.34785	9.01135	10.1226	9.81643	10.0754	9.85201	9.47811	10.2849	10.3046	10.1864	10.2322	9.67262
PCA_1-073	10.184	9.7673	9.35846	8.99174	8.57159	10.1524	9.66153	9.43984	9.04483	8.41093	10.1659	9.68423	9.52426	9.06429	8.42588	10.2479	9.74875	9.76758	9.46761	9.03542	10.2297	10.0029	10.0438	10.0088	9.52417	10.3418	10.3065	10.2787	10.1785	9.78066
PCA_1-074	10.0968	9.68597	9.43294	8.95129	8.71641	10.0496	9.62923	9.28287	8.94768	8.44456	10.0738	9.62962	9.68506	8.98645	8.51254	10.1276	9.79113	9.66307	9.45963	9.03994	10.1997	9.91043	10.1292	9.77252	9.57013	10.2081	10.2702	10.4297	10.2158	9.75708
PCA_1-075	9.96854	9.7466	9.41083	9.1113	8.72451	10.3146	9.62068	9.3388	9.04673	8.44396	10.1563	9.70676	9.41547	8.97186	8.50855	10.3063	9.67125	9.6188	9.61615	9.0389	10.2118	9.90126	10.014	9.84654	9.50142	10.3476	10.1807	10.2541	10.2598	9.74021
PCA_1-076	10.0912	9.63587	9.19659	9.10206	8.45724	10.1441	9.69851	9.43957	8.92959	8.34706	10.0931	9.59645	9.35456	9.24162	8.41924	10.2054	9.78208	9.66929	9.57102	8.95622	10.2279	9.8295	10.0508	9.93043	9.5147	10.2169	10.2571	10.2172	10.3449	9.60582
PCA_1-077	10.1691	9.90826	9.37485	9.0785	8.53993	10.0903	9.68018	9.24983	9.00239	8.40112	10.1367	9.62149	9.4716	9.18925	8.5372	10.2226	9.87764	9.69964	9.56119	8.91157	10.123	9.87129	10.0935	9.87966	9.36244	10.2361	10.1727	10.4183	10.2789	9.77663
PCA_1-078	10.0668	9.6577	9.2057	9.1135	8.73047	10.1454	9.76178	9.23869	9.12888	8.40994	10.0679	9.60571	9.47581	9.10473	8.53326	10.2054	9.62154	9.70356	9.3776	8.8919	10.2552	9.88883	10.1608	9.9161	9.51347	10.2625	10.108	10.2586	10.1055	9.78441
PCA_1-079	10.1663	9.69758	9.25921	9.13957	8.6257	10.0386	9.70493	9.21225	9.09355	8.483	10.1608	9.74378	9.47605	9.13133	8.55439	10.2911	9.59155	9.51853	9.50547	8.96789	10.4111	9.99679	10.0165	9.91791	9.43068	10.3299	10.1999	10.2899	10.2131	9.6294
PCA_1-080	10.0961	9.82066	9.41765	9.20656	8.65047	10.1043	9.78054	9.34206	9.10642	8.41685	10.3842	9.69528	9.4336	9.09915	8.58897	10.2583	9.80521	9.7947	9.64368	9.04724	10.1599	10.1897	10.2053	9.88889	9.48602	10.3629	10.157	10.2722	10.2235	9.55259
PCA_1-081	10.053	9.81249	9.44291	9.28721	8.80913	10.0424	9.70385	9.30908	8.99395	8.48455	10.1392	9.7035	9.38771	9.16039	8.71545	10.2263	9.96441	9.76868	9.61798	8.9303	10.3193	9.976	10.2096	9.81247	9.58492	10.0606	10.2249	10.2555	10.2312	9.48225
PCA_1-082	10.084	9.90131	9.28954	8.92644	8.78785	10.2053	9.69167	9.35821	9.11064	8.65822	10.1552	9.68365	9.4417	9.18675	8.55763	10.3098	9.71831	9.65809	9.53328	8.90169	10.0721	10.0056	9.93978	10.0714	9.31081	10.3219	10.0601	10.1779	10.2381	9.65698
PCA_1-083	10.2315	9.92418	9.42829	9.08578	8.64671	10.2221	9.80311	9.27381	9.19799	8.4099	10.2789	9.71989	9.28813	9.23689	8.67703	10.2147	9.78249	9.74871	9.46363	8.89514	10.1479	9.89391	10.041	9.90999	9.36015	10.3624	10.1794	10.2039	10.2233	9.49815
PCA_1-084	10.2694	9.77294	9.39014	9.24242	8.90849	10.214	9.85126	9.42429	9.22047	8.34131	10.3186	9.60831	9.42926	9.1713	8.55915	10.4849	9.82745	9.89516	9.62621	8.94929	10.2626	9.9828	10.1006	9.88163	9.48176	10.2237	10.1789	10.3545	10.138	9.72597
PCA_1-085	10.2878	9.83179	9.51538	9.11002	8.8116	10.0704	9.79402	9.44825	9.03927	8.55438	10.2752	9.72731	9.53921	9.20266	8.6803	10.4075	9.83003	9.7108	9.45439	8.86109	10.3024	10.0579	10.1858	9.89346	9.35602	10.3257	10.1589	10.1803	10.1601	9.59149
PCA_1-086	10.2054	9.85027	9.38913	9.01364	8.80415	10.2591	9.84008	9.41379	9.19843	8.61412	10.0925	9.77903	9.53159	9.37301	8.55105	10.3578	9.74771	9.70049	9.83191	8.92993	10.3738	9.94667	10.0577	10.0706	9.42994	10.2066	10.143	10.223	10.3097	9.67238
PCA_1-087	10.2317	9.76951	9.39361	9.05998	8.89626	10.2151	9.77971	9.42641	9.11779	8.53382	10.0655	9.87549	9.68506	9.20481	8.59033	10.4177	9.81514	9.81603	9.69566	9.04081	10.4321	10.0701	10.1351	9.89929	9.50039	10.353	10.3127	10.2393	10.3229	9.66194
PCA_1-088	10.1518	9.85759	9.56656	9.18959	8.77525	10.3616	9.74975	9.51066	9.07311	8.53983	10.3713	9.66093	9.42582	9.23966	8.53613	10.3624	9.83796	9.72727	9.65222	9.10468	10.359	10.0899	10.0519	10.0235	9.49994	10.4187	10.2389	10.3439	10.384	9.627
PCA_1-089	10.2886	9.87618	9.49045	9.30884	8.71932	10.2219	9.73151	9.31963	9.31001	8.70024	10.1702	9.88042	9.54852	9.19146	8.6625	10.3123	9.8089	9.85394	9.45475	9.08802	10.227	10.1457	10.0331	9.90269	9.35001	10.1795	10.2142	10.1888	10.2529	9.65007
PCA_1-090	10.1017	9.98345	9.54688	9.30811	8.89138	10.2777	10.0114	9.33546	9.12747	8.54656	10.341	9.76347	9.60135	9.21094	8.82774	10.3676	9.83866	9.80595	9.59969	8.96499	10.2706	10.1405	10.0634	10.2491	9.39077	10.2516	10.3289	10.1336	10.1406	9.60654
PCA_1-091	10.349	9.73166	9.48989	9.22984	8.88053	10.2843	9.72047	9.52995	9.1356	8.63619	10.2561	9.66792	9.51967	9.26609	8.71977	10.215	9.91333	9.83816	9.58599	9.13329	10.4304	10.3251	9.7938	9.94531	9.47612	10.3482	10.3343	10.2021	10.1921	9.64353
PCA_1-092	10.2182	9.80008	9.42576	9.19354	9.01593	10.4072	9.79883	9.33777	9.13967	8.5404	10.3673	9.85341	9.58062	9.30028	8.61896	10.2194	9.84526	9.80049	9.52137	9.28463	10.2767	10.1253	10.0087	9.99902	9.37077	10.4045	10.2256	10.1118	10.3809	9.61639
PCA_1-093	10.4197	9.89599	9.59498	9.04875	9.01601	10.1762	9.81171	9.4643	9.27194	8.58408	10.2768	9.60055	9.59254	9.29589	8.65663	10.38	9.74045	9.72908	9.86731	9.14891	10.3036	10.11	10.0044	9.87329	9.34244	10.4523	10.33	10.2154	10.0708	9.49362
PCA_1-094	10.3921	9.78714	9.54828	9.2256	8.9247	10.2197	9.76418	9.55615	9.27183	8.6292	10.3677	9.81634	9.56232	9.25104	8.69281	10.456	9.9395	9.7695	9.69787	9.0838	10.385	10.1633	10.1432	9.93896	9.61265	10.5255	10.3726	10.0029	9.94031	9.34503
PCA_1-095	10.3752	9.74544	9.64327	9.24369	9.20791	10.4802	9.80432	9.48875	9.27576	8.66218	10.376	9.81517	9.55066	9.24825	8.61459	10.2913	9.96752	9.91345	9.6039	9.0163	10.2007	10.0753	9.81483	9.88153	9.36727	10.3875	10.2988	10.0398	10.1013	9.46595
PCA_1-096	10.2243	9.79133	9.50996	9.02493	8.93689	10.4859	9.79414	9.40056	9.09026	8.5783	10.4729	9.73652	9.63187	9.2549	8.66764	10.3663	9.95689	9.89216	9.81053	9.05811	10.352	10.0157	10.0349	9.89956	9.37454	10.4496	10.3524	10.2572	10.1665	9.39458
PCA_1-097	10.5411	9.92887	9.42009	9.21714	8.98523	10.5085	9.75343	9.51765	9.28888	8.70065	10.4473	9.76463	9.84312	9.15304	8.73067	10.3096	9.91763	9.83638	9.88331	9.12405	10.2743	10.0541	9.85231	10.0172	9.49539	10.4045	10.1406	10.0473	10.135	9.66705
PCA_1-098	10.3554	9.84172	9.48702	9.18801	9.04428	10.4057	9.89369	9.50997	9.28192	8.7383	10.3612	9.63098	9.61105	9.26545	8.67275	10.1863	9.88917	9.92274	9.68108	9.17131	10.1637	9.93576	9.89839	9.78444	9.40506	10.2995	10.0559	10.261	10.1338	9.50744
PCA_1-099	10.3859	9.78155	9.52678	9.11975	9.14826	10.3676	9.77288	9.45077	9.30417	8.53168	10.2599	10.1061	9.29967	9.18787	8.81903	10.175	9.86486	10.1295	9.71115	9.18892	10.3271	9.82738	9.97563	9.74097	9.30973	10.301	10.3667	10.2436	10.197	9.58138
PCA_1-100	10.2781	9.88533	9.42216	9.37296	8.86285	10.3716	9.93677	9.48396	9.41827	8.70651	10.2261	9.82087	9.7712	9.12107	8.72609	10.2327	9.86508	9.76727	9.70243	9.22528	10.4008	9.95718	10.0894	9.75281	9.41834	10.4029	10.204	10.2542	10.1445	9.36664

## Sheet: lambda_0.01
Row	kernel_0mm_parcels_100	kernel_0mm_parcels_200	kernel_0mm_parcels_400	kernel_0mm_parcels_1000	kernel_0mm_vertex	kernel_5mm_parcels_100	kernel_5mm_parcels_200	kernel_5mm_parcels_400	kernel_5mm_parcels_1000	kernel_5mm_vertex	kernel_10mm_parcels_100	kernel_10mm_parcels_200	kernel_10mm_parcels_400	kernel_10mm_parcels_1000	kernel_10mm_vertex	kernel_20mm_parcels_100	kernel_20mm_parcels_200	kernel_20mm_parcels_400	kernel_20mm_parcels_1000	kernel_20mm_vertex	kernel_30mm_parcels_100	kernel_30mm_parcels_200	kernel_30mm_parcels_400	kernel_30mm_parcels_1000	kernel_30mm_vertex	kernel_40mm_parcels_100	kernel_40mm_parcels_200	kernel_40mm_parcels_400	kernel_40mm_parcels_1000	kernel_40mm_vertex
PCA_1-001	12.2185	12.1289	12.1085	12.0475	11.6106	12.2907	12.2053	12.2084	12.1624	11.9252	12.3583	12.2616	12.2658	12.2514	12.0872	12.316	12.2506	12.2824	12.3285	12.198	12.2717	12.236	12.2666	12.3211	12.1731	12.2494	12.203	12.2158	12.2933	12.1582
PCA_1-002	12.2099	12.1308	12.0828	12.0434	10.8388	12.3102	12.2806	12.2185	12.1681	11.0059	12.3372	12.2736	12.2738	12.2551	11.6196	12.3337	12.2763	12.2871	12.3333	12.1577	12.2959	12.2706	12.2398	12.2877	12.2021	12.239	12.2084	12.2112	12.2911	12.1834
PCA_1-003	11.8282	11.348	10.9366	10.5597	10.821	11.7965	11.3989	11.0256	10.5716	10.8675	11.789	11.4201	11.1659	10.7485	10.8902	11.7943	11.533	11.3632	11.103	11.3273	11.8063	11.5396	11.4906	11.3252	11.4311	11.7979	11.6078	11.5469	11.4454	11.4958
PCA_1-004	10.9842	10.7968	10.8925	10.555	9.70621	11.1175	10.9086	10.9329	10.5715	9.74341	11.1726	11.1186	11.0616	10.7513	10.0052	11.2636	11.3079	11.2467	11.0705	10.8637	11.3009	11.3244	11.2825	11.1884	10.9199	11.3006	11.3336	11.3182	11.1754	10.9678
PCA_1-005	10.9837	10.7034	10.686	10.1174	9.10615	11.0864	10.8774	10.8225	10.2452	9.3776	11.1867	10.9895	10.9365	10.6087	9.91179	11.2791	11.1469	11.1757	11.0413	10.8794	11.2121	11.1772	11.1735	11.1649	10.9591	11.2171	11.2181	11.2047	11.2024	10.9631
PCA_1-006	11.0362	10.6656	10.3711	9.31623	8.87614	11.0765	10.7583	10.5759	9.60072	9.41133	11.1487	10.8702	10.8095	10.5176	9.81392	11.1955	11.1424	11.1386	11.024	10.8675	11.2145	11.1741	11.1856	11.1708	11.0005	11.1679	11.2008	11.199	11.2349	10.9663
PCA_1-007	10.7617	10.3906	9.87607	9.32743	8.69416	10.8789	10.7547	10.0084	9.39336	8.71591	11.0226	10.936	10.7255	9.88843	8.79239	11.1346	11.1339	11.1324	10.9962	10.4708	11.237	11.2353	11.2721	11.2377	10.8073	11.1515	11.1674	11.2746	11.1937	10.946
PCA_1-008	10.7489	10.1919	9.89826	9.32185	8.75037	10.8858	10.2782	9.96817	9.32145	8.72546	11.0391	10.6935	10.2632	9.69165	8.81979	11.1361	11.1488	11.021	10.8022	10.4273	11.1809	11.1628	11.0516	11.0453	10.7925	11.1535	11.1973	11.1888	11.1389	10.7892
PCA_1-009	10.8649	10.1237	9.90374	9.28998	8.70974	10.9265	10.3354	9.90999	9.35478	8.71933	11.0662	10.4611	10.2068	9.69361	8.82131	11.1332	10.9696	10.6595	10.4626	9.99278	11.2685	11.1664	11.0555	10.9369	10.6725	11.1875	11.1759	11.1766	11.1056	10.8408
PCA_1-010	10.8146	9.97413	9.62933	9.3155	8.75356	10.7515	10.0383	9.64012	9.30658	8.75294	10.8831	10.0789	9.77376	9.47166	8.7333	11.0035	10.561	10.2257	10.0095	9.73271	11.2232	11.0471	10.598	10.4562	10.2962	11.2263	11.1952	10.8465	10.825	10.7951
PCA_1-011	10.5975	9.92191	9.62391	9.33592	8.81205	10.8433	10.0512	9.61105	9.29484	8.68406	10.8324	10.0828	9.82347	9.44732	8.70981	10.689	10.5337	10.197	9.97393	9.74569	10.7956	11.0199	10.4804	10.4037	10.1597	11.1587	11.195	10.6695	10.7542	10.3611
PCA_1-012	10.5624	9.93021	9.58898	9.33605	8.72072	10.6863	10.0071	9.63577	9.34331	8.68473	10.6645	10.1658	9.74776	9.49293	8.75709	10.6543	10.3677	10.1794	9.98582	9.72675	10.7337	10.5428	10.4847	10.3943	10.1535	10.7639	10.6344	10.6605	10.624	10.4608
PCA_1-013	10.5162	10.0008	9.62337	9.33603	8.58332	10.6127	10.0247	9.65528	9.38559	8.42599	10.7341	10.1079	9.7286	9.49412	8.66679	10.6688	10.3294	10.1761	9.94513	9.67509	10.6714	10.5537	10.4752	10.4085	10.2147	10.7136	10.6295	10.6277	10.6221	10.309
PCA_1-014	10.5548	9.76245	9.56254	9.06697	8.54097	10.6298	9.8557	9.5813	9.35817	8.42361	10.7834	9.97603	9.74512	9.48138	8.70971	10.6013	10.2394	10.155	9.89783	9.70937	10.5375	10.3663	10.2662	10.2207	10.2182	10.5976	10.5972	10.4469	10.4086	10.3509
PCA_1-015	10.57	9.83141	9.55678	9.0514	8.53639	10.6254	9.86606	9.65527	9.21519	8.42847	10.8225	9.9878	9.7928	9.44688	8.60623	10.7332	10.2418	10.1216	9.85716	9.6518	10.726	10.3832	10.3486	10.1888	10.1367	10.6251	10.5046	10.4126	10.369	10.3139
PCA_1-016	10.4245	9.86679	9.32439	8.88641	8.48677	10.3902	9.88241	9.45917	8.88062	8.42535	10.5024	9.99707	9.77565	9.45301	8.53938	10.5698	10.2223	10.16	9.93293	9.66094	10.6268	10.4007	10.3126	10.2188	10.1356	10.6742	10.4804	10.5442	10.4431	10.317
PCA_1-017	10.3914	9.80096	9.29811	8.84792	8.41174	10.5624	9.90574	9.45158	8.88902	8.41072	10.5243	9.98564	9.7157	9.27908	8.52371	10.5375	10.2434	10.106	9.90657	9.5871	10.6208	10.3593	10.3019	10.2451	10.1281	10.6476	10.4893	10.474	10.3723	10.2724
PCA_1-018	10.3582	9.85624	9.24817	8.82521	8.39808	10.4884	9.87919	9.39814	8.86864	8.3788	10.5227	9.97562	9.71689	9.24327	8.63787	10.6105	10.2919	10.1566	9.95228	9.55915	10.5488	10.457	10.3192	10.2311	10.1764	10.7288	10.5288	10.3712	10.4465	10.3562
PCA_1-019	10.4416	9.75766	9.30031	8.87081	8.26911	10.4946	9.86613	9.41419	8.86608	8.35979	10.5519	10.0015	9.65493	9.26878	8.53434	10.5581	10.1899	10.0698	9.90166	9.32134	10.6176	10.4425	10.2984	10.2279	10.0874	10.6352	10.4698	10.4924	10.3542	10.204
PCA_1-020	10.3998	9.78583	9.1652	8.953	8.33293	10.4153	9.79751	9.26643	8.89969	8.3572	10.5852	9.91394	9.49828	9.24321	8.60898	10.5163	10.2006	10.0692	9.95455	9.31296	10.6421	10.3683	10.3205	10.2855	10.1698	10.594	10.4305	10.4188	10.3533	10.1818
PCA_1-021	10.2731	9.78531	9.26411	8.78755	8.3774	10.4245	9.88745	9.33638	8.93647	8.36517	10.5479	10.0267	9.64777	9.20108	8.59719	10.5782	10.2084	10.1636	9.98393	9.27855	10.5546	10.2925	10.2383	10.3315	10.1691	10.5756	10.4307	10.375	10.3792	10.162
PCA_1-022	10.2765	9.68194	9.189	8.81091	8.28756	10.4119	9.76994	9.3181	8.95932	8.30896	10.448	10.0323	9.50379	9.19134	8.57804	10.5492	10.1758	10.1547	9.98249	9.39741	10.5318	10.3296	10.3099	10.3062	9.95824	10.7039	10.4496	10.4869	10.3406	10.1136
PCA_1-023	10.2601	9.76184	9.19744	8.85062	8.27937	10.3503	9.76453	9.31727	8.87384	8.30862	10.5085	9.93669	9.54967	9.10087	8.54184	10.5968	10.1314	10.0248	9.96676	9.31894	10.4895	10.3354	10.3249	10.3073	9.94706	10.5473	10.4092	10.4063	10.3663	10.2095
PCA_1-024	10.1863	9.80719	9.16457	8.83088	8.29354	10.2105	9.77654	9.43094	8.83676	8.40542	10.4304	9.9028	9.47795	9.02874	8.59497	10.5936	10.1634	9.89855	9.80857	9.27084	10.5101	10.356	10.396	10.2455	9.94761	10.5849	10.4111	10.3771	10.3669	10.203
PCA_1-025	10.1664	9.67074	9.27338	8.85979	8.2463	10.3972	9.85197	9.34759	8.88288	8.45123	10.4477	9.89608	9.49854	9.03005	8.61944	10.445	10.2012	9.93618	9.83144	9.32528	10.5316	10.3766	10.1711	10.2974	9.81962	10.6057	10.4268	10.403	10.3012	10.2212
PCA_1-026	10.2802	9.65522	9.1819	8.73735	8.29355	10.3514	9.81778	9.29974	8.81118	8.37539	10.4203	9.86024	9.49665	9.02868	8.57955	10.5257	10.1643	9.92157	9.76629	9.2357	10.4898	10.4582	10.3505	10.1357	9.91896	10.5072	10.5274	10.4284	10.3729	10.2165
PCA_1-027	10.1698	9.59068	9.2023	8.80034	8.28842	10.3072	9.66406	9.24301	8.86261	8.4545	10.4098	9.8644	9.50752	8.9897	8.59117	10.4709	10.0821	9.9666	9.72013	9.33444	10.6014	10.3986	10.2444	10.1818	9.77468	10.5385	10.595	10.4652	10.4458	10.1397
PCA_1-028	10.1781	9.70877	9.20412	8.73375	8.27629	10.2794	9.62724	9.3151	8.80758	8.41231	10.3814	9.76182	9.53945	9.03689	8.62061	10.5203	10.2137	9.93418	9.77163	9.30034	10.5452	10.3532	10.2032	10.2136	9.71337	10.5351	10.5112	10.3437	10.4175	10.2559
PCA_1-029	10.1683	9.54624	9.15387	8.80155	8.40675	10.1292	9.74782	9.38624	8.76668	8.50901	10.254	9.70467	9.48064	9.00976	8.54934	10.5441	10.1129	9.89877	9.63874	9.28554	10.4275	10.3825	10.2703	10.265	9.74795	10.5621	10.4717	10.3586	10.3824	10.0549
PCA_1-030	10.1184	9.52242	9.22385	8.80997	8.31863	10.146	9.55234	9.22775	8.81034	8.39825	10.2833	9.66922	9.46266	9.01197	8.5909	10.344	10.2701	10.0385	9.55861	9.25523	10.5537	10.3357	10.2436	10.1449	9.81509	10.631	10.4764	10.2916	10.3404	10.1358
PCA_1-031	10.0979	9.55885	9.14939	8.76802	8.26672	10.1266	9.58442	9.25386	8.82397	8.4952	10.3006	9.65317	9.54786	9.0016	8.53852	10.3434	10.1722	10.0726	9.63945	9.30725	10.538	10.4167	10.2145	10.1324	9.97564	10.6014	10.4294	10.3794	10.3051	10.1853
PCA_1-032	10.076	9.54311	9.17605	8.84649	8.28118	10.2152	9.49115	9.27844	8.72983	8.35747	10.2149	9.70006	9.53044	9.04744	8.58376	10.3988	10.1635	9.9344	9.64284	9.25961	10.5772	10.4716	10.226	10.2163	9.84279	10.6113	10.5475	10.4657	10.3021	10.1493
PCA_1-033	10.0592	9.53636	9.18652	8.84493	8.40066	10.1657	9.55611	9.24508	8.81292	8.39736	10.2104	9.7763	9.52217	8.87581	8.4652	10.3305	10.0402	9.89855	9.71311	9.13036	10.4686	10.389	10.2164	10.119	9.76694	10.5859	10.539	10.4384	10.3187	10.111
PCA_1-034	10.0784	9.55033	9.19433	8.84037	8.395	10.1285	9.59896	9.26745	8.85856	8.34403	10.2141	9.73084	9.42505	8.86896	8.58163	10.4823	10.0045	10.0776	9.64362	9.16489	10.4609	10.4389	10.217	10.1249	9.62721	10.595	10.6256	10.3856	10.336	10.0969
PCA_1-035	10.1362	9.52572	9.24142	8.80312	8.39879	10.1435	9.52984	9.20749	8.77419	8.32886	10.2021	9.70999	9.355	9.0034	8.53677	10.4696	10.0909	9.90718	9.68912	9.12829	10.4746	10.3885	10.2047	10.1564	9.81368	10.4507	10.4663	10.4667	10.2591	9.8286
PCA_1-036	10.0817	9.51533	9.17884	8.77191	8.29833	10.2408	9.62355	9.1119	8.87884	8.32731	10.3723	9.65818	9.35592	8.94756	8.45919	10.4036	10.0694	9.78282	9.61624	9.19261	10.5117	10.2852	10.2453	10.0685	9.71703	10.4197	10.4875	10.2468	10.304	9.84858
PCA_1-037	10.1268	9.52772	9.22564	8.84286	8.39526	10.1533	9.68241	9.25498	8.84044	8.43787	10.2165	9.69538	9.25176	8.96516	8.55076	10.3618	9.98522	9.75206	9.60869	9.11771	10.4426	10.3723	10.2431	10.015	9.75597	10.472	10.6036	10.3964	10.3738	9.74413
PCA_1-038	10.0831	9.61201	9.14166	8.87726	8.30611	10.1412	9.59587	9.19315	8.81576	8.33999	10.2844	9.60077	9.32456	8.96171	8.44299	10.4567	9.8004	9.74355	9.60036	9.16448	10.3934	10.4109	10.1995	10.0664	9.69189	10.4149	10.5773	10.3621	10.3324	9.83131
PCA_1-039	10.0917	9.65526	9.24482	8.88763	8.27458	10.1389	9.57809	9.26472	8.83853	8.36776	10.3214	9.59556	9.20965	9.08324	8.48921	10.3743	9.91991	9.69141	9.64343	9.06944	10.4723	10.2982	10.2648	10.1268	9.78609	10.4873	10.3856	10.3851	10.3857	9.69016
PCA_1-040	10.0773	9.61752	9.19559	8.88887	8.35401	10.2901	9.58583	9.17293	8.84754	8.42791	10.4683	9.67949	9.34949	8.98862	8.40826	10.4963	9.94345	9.80002	9.68745	9.06596	10.5168	10.2587	10.0583	10.0663	9.70617	10.4581	10.469	10.3411	10.3127	9.70816
PCA_1-041	10.047	9.7723	9.24972	8.87111	8.22807	10.2135	9.64653	9.24609	8.83964	8.31315	10.4568	9.65346	9.30149	9.05095	8.53514	10.422	9.89972	9.81596	9.60561	9.18536	10.3928	10.282	10.1788	10.0195	9.74397	10.3883	10.5119	10.4438	10.3227	9.80048
PCA_1-042	10.1666	9.69309	9.25378	8.91625	8.38103	10.2709	9.5835	9.34551	8.81548	8.194	10.3091	9.5708	9.41849	8.93608	8.47499	10.447	9.84383	9.79993	9.64723	9.28683	10.3408	10.1918	10.1254	10.1244	9.58	10.4475	10.4966	10.298	10.3587	9.59628
PCA_1-043	10.1462	9.53152	9.23741	8.86814	8.52635	10.227	9.66124	9.18488	8.91879	8.3128	10.3775	9.56088	9.29146	9.01053	8.53528	10.422	9.85813	9.66517	9.48035	9.14201	10.4354	10.1801	10.1399	10.0204	9.64249	10.4591	10.5898	10.2755	10.2672	9.7746
PCA_1-044	10.2096	9.74116	9.20661	8.8494	8.42968	10.3241	9.70601	9.25889	8.8372	8.30303	10.3811	9.61212	9.28328	8.92435	8.53048	10.4761	9.70466	9.66788	9.42737	9.10788	10.3789	10.1473	10.0677	9.97008	9.66271	10.4543	10.4103	10.3677	10.373	9.79485
PCA_1-045	10.2853	9.71064	9.271	8.90815	8.51013	10.2918	9.66314	9.23531	8.81297	8.34592	10.3727	9.59916	9.32794	9.05289	8.36844	10.3697	9.79497	9.62679	9.48184	9.09351	10.3736	10.0331	10.1254	9.85071	9.65315	10.329	10.3254	10.2286	10.1649	9.70034
PCA_1-046	10.1913	9.60896	9.28372	8.89409	8.61637	10.2599	9.66758	9.22743	8.88342	8.31161	10.3849	9.5742	9.38046	8.9616	8.38557	10.4012	9.84842	9.63683	9.52064	9.02793	10.4049	10.1288	10.0587	9.86189	9.60136	10.3788	10.2285	10.2072	10.1127	9.60806
PCA_1-047	10.1053	9.50258	9.29676	9.07782	8.63696	10.2587	9.6305	9.27588	8.87523	8.31928	10.245	9.62871	9.16674	8.94581	8.45473	10.4758	9.89213	9.68115	9.41312	9.09818	10.3953	10.0556	10.0341	9.96821	9.60339	10.3172	10.2085	10.1794	10.151	9.68945
PCA_1-048	10.1174	9.60195	9.26496	8.82114	8.49674	10.1501	9.56775	9.30542	8.88892	8.39355	10.3817	9.50793	9.29419	9.03691	8.46755	10.1177	9.80738	9.67998	9.38255	9.05235	10.3781	10.1693	10.024	9.93772	9.52134	10.4531	10.2488	10.1396	10.2053	9.69897
PCA_1-049	10.2584	9.61215	9.2766	8.82705	8.44893	10.2156	9.74619	9.18888	8.93275	8.27575	10.3762	9.60905	9.20651	8.90494	8.42567	10.2906	9.84975	9.68269	9.42469	8.97084	10.2438	10.0783	9.89001	10.0982	9.59975	10.2083	10.2165	10.1944	10.2084	9.7914
PCA_1-050	10.1375	9.53935	9.29619	8.89045	8.49556	10.2617	9.55622	9.28045	8.74689	8.30528	10.1774	9.69166	9.19755	8.95733	8.49346	10.2869	9.78117	9.74305	9.43369	8.92699	10.3448	10.0658	10.0128	10.0023	9.60966	10.2339	10.1785	10.1795	10.0366	9.67741
PCA_1-051	10.1557	9.55844	9.36493	8.84995	8.45186	10.278	9.56896	9.29439	8.91665	8.38922	10.3117	9.50983	9.39559	8.89948	8.40327	10.3247	9.69568	9.68478	9.50966	8.92422	10.2449	10.1321	9.93373	10.1188	9.63092	10.2364	10.1356	10.2116	10.1251	9.67247
PCA_1-052	10.1872	9.70946	9.18874	8.93825	8.48597	10.2513	9.65601	9.26364	8.82795	8.33782	10.2028	9.57686	9.23232	8.87522	8.48218	10.2604	9.70699	9.7311	9.60095	8.85994	10.1931	10.1676	9.93651	10.1155	9.54637	10.1046	10.167	10.3046	10.206	9.6864
PCA_1-053	10.2077	9.52311	9.27803	8.90889	8.60991	10.1404	9.54884	9.38369	8.75307	8.32678	10.2291	9.58959	9.2565	8.93933	8.4306	10.186	9.79315	9.59934	9.42296	8.94084	10.2267	10.1908	10.1767	10.0123	9.6125	10.1617	10.1929	10.1081	10.0422	9.69925
PCA_1-054	10.1762	9.68521	9.2817	8.92299	8.53454	10.2361	9.67887	9.31951	8.88354	8.39552	10.2714	9.72581	9.24956	8.84459	8.48117	10.2488	9.72608	9.50453	9.42506	8.97585	10.1673	10.0376	10.1242	9.98603	9.66219	10.0601	10.1293	10.1206	10.2319	9.69671
PCA_1-055	10.167	9.58386	9.24378	8.91141	8.47832	10.2662	9.56239	9.17593	8.85544	8.27751	10.2912	9.56834	9.34452	9.0671	8.42351	10.2599	9.7657	9.62658	9.45277	9.01	10.0666	10.075	10.0377	10.0129	9.60432	10.0693	10.157	10.1185	10.1246	9.61385
PCA_1-056	10.1255	9.63431	9.18477	8.9089	8.52866	10.2478	9.65547	9.16239	8.75994	8.43104	10.3211	9.6179	9.3475	8.98242	8.48592	10.0615	9.81229	9.63898	9.43249	9.03243	10.2191	10.0089	9.90687	9.89521	9.49447	10.0429	10.285	10.2639	10.1763	9.5698
PCA_1-057	10.1072	9.50602	9.19639	8.89843	8.51959	10.3694	9.51234	9.25208	8.81817	8.26082	10.2478	9.53215	9.28071	8.86604	8.41162	10.0197	9.73608	9.56369	9.54267	8.91965	10.1713	10.001	10.1078	9.94092	9.45527	10.1534	10.1215	10.0662	10.1508	9.69654
PCA_1-058	10.1212	9.56029	9.21549	8.84899	8.57577	10.1454	9.579	9.39856	8.81596	8.39012	10.4144	9.5978	9.40518	8.88017	8.6308	10.0834	9.83104	9.64611	9.41798	8.87117	10.0053	10.139	10.0644	10.1148	9.43754	10.1376	10.095	10.0725	10.28	9.61586
PCA_1-059	10.2175	9.4878	9.35137	8.82592	8.44339	10.2204	9.57738	9.24546	8.87053	8.38041	10.2187	9.61565	9.31348	8.96923	8.55428	10.1185	9.87288	9.59373	9.4219	8.89903	10.1834	9.96231	10.0687	10.0526	9.55438	10.1322	10.2559	10.0667	10.1301	9.67645
PCA_1-060	10.1474	9.5322	9.31174	8.90859	8.30744	10.2886	9.61328	9.28807	8.85436	8.32777	10.212	9.57059	9.33781	9.13034	8.45092	10.2094	9.70654	9.65933	9.44559	8.8864	10.1809	10.0934	10.0777	10.0557	9.57229	10.2094	10.1285	10.1912	10.1695	9.75182
PCA_1-061	10.1748	9.58326	9.22978	8.91837	8.33076	10.2169	9.61185	9.35549	8.81205	8.26465	10.0934	9.74623	9.25963	9.03263	8.54392	10.0749	9.74181	9.55222	9.36209	9.05072	10.1579	10.1102	10.0561	10.1045	9.53928	10.0634	10.2437	10.1291	10.1628	9.62503
PCA_1-062	10.1807	9.63463	9.26992	8.86194	8.34161	10.2038	9.63913	9.32833	8.7851	8.38061	10.2285	9.57408	9.42793	8.89663	8.52418	10.0054	9.77725	9.64872	9.51386	8.84661	10.2228	10.0751	10.0509	9.98242	9.59577	10.0407	10.1753	10.1343	10.2429	9.75414
PCA_1-063	10.0416	9.6674	9.35876	8.91427	8.24127	10.1339	9.46605	9.32994	8.88655	8.26585	10.2208	9.64375	9.35807	8.95114	8.46566	10.1552	9.72354	9.69098	9.50281	8.95977	10.2608	10.1509	10.043	9.92795	9.41326	10.2098	10.2577	10.1124	10.3558	9.65427
PCA_1-064	9.90806	9.53932	9.43956	8.88059	8.4026	9.98927	9.64812	9.45501	8.84015	8.23913	10.1102	9.61505	9.396	9.06097	8.52048	10.1017	9.71968	9.70959	9.58906	8.98106	10.1083	10.097	9.99217	10.0006	9.52244	10.1854	10.1725	10.0948	10.311	9.75137
PCA_1-065	9.98561	9.52327	9.22979	8.88569	8.3807	10.097	9.49035	9.34628	8.89189	8.36669	10.2318	9.50116	9.63835	9.06151	8.57717	10.2504	9.90182	9.71575	9.64723	8.91864	10.1553	10.2312	9.89813	9.86465	9.53758	10.1414	10.2104	10.081	10.1081	9.59739
PCA_1-066	10.0351	9.47412	9.29973	8.92052	8.49694	10.0244	9.62254	9.36387	8.94545	8.25687	10.1844	9.62555	9.39492	9.14176	8.56814	10.1479	9.74197	9.61487	9.50275	8.90887	10.0815	9.98448	10.0562	9.9821	9.36177	10.1435	10.2218	10.2641	10.2698	9.76375
PCA_1-067	10.085	9.64254	9.24857	9.01512	8.61087	10.1648	9.65775	9.31544	8.92161	8.18377	10.2466	9.73168	9.2922	9.1361	8.55436	10.1585	9.70565	9.73765	9.52766	8.90439	10.2484	9.98429	9.96015	9.80758	9.54114	10.1898	10.4025	10.2386	10.1555	9.6778
PCA_1-068	10.2178	9.62552	9.37204	8.9247	8.2779	10.0752	9.76194	9.37053	8.95856	8.30117	10.337	9.56256	9.54073	9.12926	8.54139	10.2613	9.75371	9.79997	9.57029	8.91864	10.0821	9.98482	9.86853	9.8482	9.2441	10.2441	10.2621	10.1447	10.0893	9.63969
PCA_1-069	10.036	9.67887	9.255	8.87509	8.48336	10.0453	9.62162	9.42977	8.99685	8.37324	10.2249	9.57388	9.3125	9.05167	8.59603	10.0687	9.82483	9.61889	9.63051	8.95648	10.2084	9.95596	9.96078	9.87407	9.35126	10.3535	10.2407	10.3465	10.1767	9.62749
PCA_1-070	10.053	9.72948	9.29117	8.95021	8.36667	9.98189	9.66527	9.43204	8.96051	8.39961	10.124	9.7295	9.41688	9.10597	8.48525	10.0892	9.73064	9.69808	9.47648	8.87726	10.1605	10.1061	10.0775	10.0114	9.30951	10.1951	10.3685	10.2704	10.2943	9.8642
PCA_1-071	10.1612	9.59569	9.2947	8.99171	8.45835	10.078	9.54313	9.19126	9.03547	8.31974	10.1591	9.81841	9.40305	9.05246	8.61516	10.1598	9.74251	9.75522	9.3839	8.8504	10.1257	9.92606	9.95327	9.87852	9.45915	10.3328	10.2881	10.4016	10.0922	9.65896
PCA_1-072	10.1606	9.77417	9.19182	9.02836	8.37347	10.0165	9.61063	9.28222	8.96991	8.30071	10.2011	9.51563	9.43001	9.05439	8.5084	10.177	9.76641	9.70014	9.42266	8.90341	10.1928	10.059	10.0841	9.84672	9.43874	10.303	10.2779	10.2899	10.2078	9.74928
PCA_1-073	10.0743	9.58567	9.2985	9.00413	8.55806	10.2057	9.71527	9.42994	9.04687	8.30303	10.1563	9.70577	9.44387	9.04923	8.55171	10.0547	9.64218	9.63373	9.52779	8.99512	10.1273	9.92588	10.0129	9.90943	9.50739	10.1074	10.2096	10.3129	10.1903	9.67216
PCA_1-074	9.98822	9.67398	9.27673	8.97251	8.51545	9.94855	9.62965	9.37442	8.9491	8.39609	10.2912	9.68933	9.35245	8.97108	8.60348	10.2185	9.70702	9.82187	9.45378	9.10029	10.2227	10.0162	10.0741	9.88779	9.37404	10.2228	10.2813	10.2834	10.1924	9.80606
PCA_1-075	10.0212	9.6972	9.38749	8.97938	8.70344	10.0688	9.67715	9.32888	9.02118	8.39361	10.173	9.64056	9.53894	9.06304	8.35231	10.244	9.73412	9.68224	9.52513	8.93985	10.1341	10.0027	9.99916	9.91549	9.36799	10.3028	10.282	10.2663	10.1785	9.71236
PCA_1-076	9.9554	9.7595	9.26372	8.99247	8.49398	10.0179	9.68063	9.2899	8.92059	8.45242	10.2315	9.60506	9.41271	9.06743	8.49707	10.2233	9.86371	9.60808	9.43357	8.9289	10.2763	9.89451	10.2252	9.84658	9.39516	10.1855	10.1838	10.3013	10.298	9.78289
PCA_1-077	10.0054	9.76486	9.33177	9.14649	8.74506	10.1896	9.72927	9.26422	9.12745	8.2958	10.306	9.61859	9.53745	9.04931	8.43324	10.3305	9.56877	9.682	9.59765	9.09413	10.3869	9.91518	10.0317	9.8413	9.37765	10.1541	10.2043	10.2671	10.1984	9.8539
PCA_1-078	10.029	9.63483	9.19754	8.95404	8.82783	10.1399	9.68684	9.35605	9.041	8.47336	10.266	9.53068	9.60684	9.1242	8.55724	10.1442	9.79211	9.65679	9.41744	8.81315	10.1071	9.93555	10.1022	10.0847	9.2771	10.2387	10.3806	10.3044	10.1763	9.666
PCA_1-079	10.0212	9.51737	9.36196	9.05623	8.64095	10.035	9.84307	9.32569	9.10034	8.36096	10.1903	9.81979	9.43784	8.99905	8.62662	10.1737	9.78479	9.74623	9.56899	9.04234	10.181	10.009	10.0676	9.93185	9.4438	10.2585	10.1011	10.372	10.1635	9.57936
PCA_1-080	10.2042	9.67053	9.28458	9.05197	8.64959	10.1569	9.77786	9.32862	8.96363	8.44875	10.0783	9.65534	9.45314	9.22233	8.43194	10.2166	9.79616	9.78848	9.43721	8.92092	10.2168	9.85686	9.96153	10.0113	9.38966	10.1888	10.2251	10.2531	10.2546	9.46086
PCA_1-081	10.1856	9.77462	9.23948	9.10144	8.87769	10.2303	9.69265	9.32244	8.99907	8.45758	10.1123	9.5373	9.44179	9.17432	8.47935	10.1308	9.72755	9.57687	9.44468	9.04111	10.0988	9.98653	10.1795	9.94215	9.31363	10.2691	10.1688	10.3414	10.2886	9.53984
PCA_1-082	10.127	9.83532	9.36767	9.22451	8.81074	10.1106	9.78966	9.36542	9.10974	8.42124	10.0502	9.86698	9.47267	9.15151	8.58647	10.2083	9.74083	9.80357	9.42748	9.00829	10.1724	9.98015	10.0503	9.91089	9.42366	10.2335	10.0781	10.2041	10.2253	9.55314
PCA_1-083	10.2517	9.83374	9.35257	8.9884	8.59367	10.1289	9.87333	9.32221	9.12753	8.45475	10.1128	9.62702	9.56447	9.24527	8.55217	10.3785	9.9317	9.72411	9.52284	9.07778	10.1442	10.0008	10.1345	9.99223	9.61742	10.3178	10.1627	10.1879	10.0007	9.59758
PCA_1-084	10.1255	9.97185	9.31741	9.18216	8.67991	10.1848	9.72295	9.50493	9.05918	8.57149	10.2026	9.76374	9.5042	9.08486	8.64056	10.2345	9.89125	9.73464	9.64921	8.93088	10.1517	9.99539	10.0697	9.94667	9.49974	10.3435	10.3356	10.2068	9.98673	9.51768
PCA_1-085	10.1116	9.80048	9.3701	9.27609	8.76026	10.331	9.70068	9.43781	9.19324	8.50671	10.2153	9.78695	9.51664	9.27359	8.56668	10.2771	9.93374	9.87553	9.36906	9.0476	10.1784	9.94948	10.1008	9.87372	9.38513	10.3177	10.0982	10.2418	10.2455	9.46567
PCA_1-086	10.1438	9.98675	9.50035	9.15723	8.82733	10.1793	9.85531	9.37563	9.05047	8.46987	10.2609	9.77861	9.44759	9.27317	8.57657	10.348	9.78572	9.72765	9.3809	8.88222	10.3071	10.0494	10.0611	9.87156	9.32439	10.0542	10.1983	10.1349	10.2312	9.65096
PCA_1-087	10.2168	9.80387	9.38969	9.09524	8.95635	10.2964	9.7415	9.45173	9.11132	8.3691	10.3436	9.76058	9.63563	9.14932	8.54563	10.2234	9.71694	9.81517	9.59466	8.89921	10.2381	9.97836	10.0768	9.80697	9.45512	10.2778	10.1915	10.2137	10.2508	9.65699
PCA_1-088	10.2849	9.82204	9.50198	9.09778	8.68621	10.2132	9.71616	9.51272	9.17997	8.46955	10.0977	9.77393	9.6022	9.29229	8.67929	10.3776	9.69173	9.83125	9.6241	9.03085	10.3719	10.0655	9.92215	10.0943	9.36031	10.3646	10.4134	10.2683	10.3419	9.58919
PCA_1-089	10.3615	9.94913	9.47332	9.01542	8.9188	10.2375	9.7928	9.4519	9.14389	8.58834	10.1667	9.79785	9.58643	9.26388	8.65162	10.2699	9.69651	9.7179	9.68309	9.26657	10.2582	10.2422	9.96314	9.93957	9.55234	10.4204	10.1807	10.1567	10.2279	9.60455
PCA_1-090	10.0881	9.83678	9.42925	9.10543	8.9866	10.2455	9.97732	9.56851	9.15257	8.70244	10.3395	9.70122	9.6943	9.20343	8.70942	10.4361	9.80288	9.76312	9.51207	9.17617	10.1372	10.1715	9.90084	9.9463	9.41846	10.3554	10.3065	10.1453	10.2298	9.63033
PCA_1-091	10.3208	9.87941	9.6292	9.17412	9.171	10.2658	9.6481	9.39097	9.19548	8.57528	10.3448	9.69442	9.39577	9.2682	8.7524	10.2404	9.80338	9.73351	9.66234	8.97772	10.1458	9.92159	9.9058	10.0221	9.37421	10.3213	10.4138	10.082	10.2352	9.62745
PCA_1-092	10.3118	9.8773	9.45518	9.21875	9.16419	10.247	9.75645	9.31559	9.04074	8.57399	10.3303	9.67302	9.52281	9.25885	8.65371	10.2703	9.93756	9.73498	9.65378	9.0006	10.3048	10.0523	10.0135	9.92207	9.37317	10.2216	10.4389	10.1302	10.2621	9.50612
PCA_1-093	10.4254	9.94668	9.40296	9.18078	9.0564	10.2901	9.78343	9.33804	9.29141	8.63922	10.2237	9.76681	9.44259	9.22159	8.88583	10.3797	9.84815	9.98143	9.63264	9.0593	10.1885	9.95997	9.93284	9.79038	9.3788	10.2742	10.2096	10.1253	10.1116	9.35142
PCA_1-094	10.5321	9.7834	9.48799	9.19317	8.92778	10.3838	9.76279	9.40683	9.22012	8.59073	10.4058	9.79023	9.60046	9.11997	8.73209	10.2427	9.9032	9.85214	9.56332	9.06451	10.2536	10.173	10.0322	10.0383	9.43115	10.2867	10.4383	10.0723	10.1191	9.54939
PCA_1-095	10.3615	9.74065	9.46601	9.11418	8.96091	10.3654	9.81173	9.49681	9.07597	8.62045	10.528	9.69411	9.49884	9.18504	8.79083	10.274	10.0756	9.85813	9.61668	8.99353	10.2832	10.127	9.94276	9.99722	9.32601	10.3803	10.3103	10.1365	9.91151	9.71844
PCA_1-096	10.308	9.71234	9.48429	9.1424	8.90325	10.2768	9.75127	9.54647	9.29032	8.61208	10.3934	9.72021	9.56457	9.28662	8.7219	10.1854	9.89558	9.89077	9.74589	8.89567	10.3639	9.95425	9.96984	9.92776	9.43231	10.2368	10.3424	10.162	10.0306	9.36485
PCA_1-097	10.3236	9.75468	9.49194	9.26722	8.99921	10.5272	9.79486	9.44606	9.09496	8.65421	10.2515	9.62936	9.46784	9.2505	8.64875	10.4078	9.85056	9.68854	9.66633	9.25528	10.1436	9.94358	9.95405	9.93156	9.40523	10.4735	10.4584	10.0784	10.2043	9.6636
PCA_1-098	10.3322	9.89358	9.53342	9.06288	9.17668	10.2225	9.67653	9.51702	9.22708	8.68324	10.3875	9.90414	9.43623	9.25754	8.77341	10.204	9.95848	9.80925	9.6019	9.1545	10.1352	9.97322	9.93285	9.676	9.41046	10.3342	10.1907	10.1676	10.3332	9.54219
PCA_1-099	10.3172	9.79534	9.52541	9.02837	9.0688	10.0841	9.75815	9.41517	9.28272	8.5192	10.2341	9.66535	9.54754	9.19445	8.59125	10.3159	9.90611	10.0979	9.81237	9.09487	10.461	9.98255	10.0128	9.95575	9.40289	10.4189	10.2107	10.0936	10.1068	9.38444
PCA_1-100	10.2662	9.96041	9.3585	9.14337	8.76268	10.388	9.79401	9.42087	9.20462	8.70322	10.3473	9.99157	9.4888	9.1586	8.60395	10.2335	9.73012	9.76786	9.71769	9.15168	10.3159	10.0239	10.0774	9.78992	9.56306	10.4715	10.2315	10.1838	10.1461	9.43932

## Sheet: lambda_0.021544
Row	kernel_0mm_parcels_100	kernel_0mm_parcels_200	kernel_0mm_parcels_400	kernel_0mm_parcels_1000	kernel_0mm_vertex	kernel_5mm_parcels_100	kernel_5mm_parcels_200	kernel_5mm_parcels_400	kernel_5mm_parcels_1000	kernel_5mm_vertex	kernel_10mm_parcels_100	kernel_10mm_parcels_200	kernel_10mm_parcels_400	kernel_10mm_parcels_1000	kernel_10mm_vertex	kernel_20mm_parcels_100	kernel_20mm_parcels_200	kernel_20mm_parcels_400	kernel_20mm_parcels_1000	kernel_20mm_vertex	kernel_30mm_parcels_100	kernel_30mm_parcels_200	kernel_30mm_parcels_400	kernel_30mm_parcels_1000	kernel_30mm_vertex	kernel_40mm_parcels_100	kernel_40mm_parcels_200	kernel_40mm_parcels_400	kernel_40mm_parcels_1000	kernel_40mm_vertex
PCA_1-001	12.2004	12.1158	12.1282	12.0727	11.6464	12.3055	12.2098	12.2172	12.1959	11.919	12.3261	12.2783	12.2735	12.2566	12.08	12.3358	12.2591	12.2821	12.3001	12.1831	12.2769	12.2257	12.2564	12.3058	12.168	12.2349	12.1967	12.2195	12.2939	12.2144
PCA_1-002	12.222	12.125	12.1181	12.0264	10.8108	12.3114	12.262	12.2017	12.158	11.0039	12.3391	12.2961	12.2635	12.2832	11.6415	12.3328	12.2655	12.2912	12.3477	12.1801	12.3429	12.2428	12.2586	12.2774	12.1751	12.2742	12.2387	12.2337	12.2823	12.196
PCA_1-003	11.8251	11.3537	10.9214	10.543	10.856	11.8268	11.3965	11.0358	10.5766	10.8924	11.8211	11.4838	11.152	10.7464	10.8982	11.7939	11.5207	11.3516	11.12	11.3328	11.7952	11.5584	11.4925	11.3059	11.4486	11.7903	11.6231	11.5206	11.4466	11.4743
PCA_1-004	11.0129	10.8018	10.8981	10.5215	9.70836	11.086	10.902	10.9263	10.6178	9.74138	11.1479	11.091	11.0942	10.7561	10.0158	11.2645	11.2364	11.255	11.0925	10.8839	11.3109	11.2881	11.2861	11.1928	10.9272	11.3219	11.3448	11.3041	11.2263	10.9773
PCA_1-005	11.0487	10.7624	10.6369	10.1373	9.11118	11.0806	10.8534	10.7783	10.2621	9.36308	11.1958	10.9577	10.983	10.5702	9.93716	11.1999	11.1193	11.1934	11.1054	10.8736	11.2245	11.1714	11.2309	11.1405	10.9374	11.213	11.2427	11.2081	11.2073	10.9345
PCA_1-006	11.0206	10.7199	10.4045	9.35932	8.91231	11.0725	10.7528	10.5799	9.56891	9.40695	11.1495	10.9362	10.837	10.4337	9.83074	11.1901	11.1317	11.1467	11.0545	10.8187	11.1987	11.1443	11.235	11.1496	10.948	11.1394	11.1678	11.2746	11.241	10.9419
PCA_1-007	10.8171	10.3463	9.89151	9.31616	8.70666	10.9043	10.702	9.96555	9.38483	8.75623	11.0497	10.9443	10.7768	9.9408	8.78006	11.1518	11.1592	11.1731	11.0349	10.4719	11.1569	11.1805	11.2566	11.1755	10.8562	11.204	11.2105	11.2709	11.2556	10.979
PCA_1-008	10.8269	10.1812	9.86249	9.32586	8.72884	10.8991	10.3283	9.9359	9.34767	8.69188	10.9895	10.7288	10.2247	9.69488	8.78843	11.1781	11.1011	10.9294	10.8288	10.4506	11.1724	11.1647	11.0986	11	10.8137	11.1299	11.1988	11.1657	11.1321	10.7936
PCA_1-009	10.8185	10.146	9.9415	9.39333	8.73723	10.9322	10.3044	9.97395	9.41401	8.70116	11.0578	10.5112	10.1235	9.68307	8.79005	11.1877	10.9718	10.6558	10.4474	9.95578	11.2116	11.1841	11.0764	10.9491	10.6317	11.1603	11.184	11.2168	11.0795	10.7765
PCA_1-010	10.6764	9.94371	9.53938	9.3437	8.74191	10.7666	10.0126	9.65289	9.32302	8.71614	10.8664	10.133	9.75725	9.45832	8.77188	10.9823	10.5805	10.2214	10.0037	9.73612	11.162	11.1003	10.4913	10.4396	10.2131	11.1652	11.165	10.8174	10.768	10.8136
PCA_1-011	10.5128	9.90418	9.63999	9.34431	8.75756	10.8599	9.96686	9.71386	9.35765	8.67309	10.8009	10.0669	9.76923	9.42202	8.72125	10.712	10.5502	10.1534	9.98265	9.66446	10.8212	10.9945	10.4602	10.4506	10.1705	11.1369	11.1844	10.6505	10.7193	10.3682
PCA_1-012	10.5025	9.9375	9.60482	9.38063	8.74654	10.594	10.0038	9.66648	9.31659	8.68655	10.6689	10.0917	9.85711	9.4724	8.74125	10.707	10.3472	10.1904	9.97349	9.65181	10.6798	10.542	10.4649	10.3423	10.1569	10.7443	10.6731	10.6482	10.6455	10.3823
PCA_1-013	10.556	10.0198	9.60699	9.32595	8.57578	10.6427	10.0036	9.65497	9.33479	8.47551	10.6748	10.1292	9.75916	9.4868	8.68439	10.7093	10.2615	10.1596	9.94643	9.67773	10.6738	10.574	10.5107	10.39	10.2123	10.6396	10.6184	10.6965	10.6119	10.2975
PCA_1-014	10.6058	9.79422	9.55406	9.01618	8.53643	10.634	9.89483	9.64774	9.36081	8.47128	10.7385	10.0058	9.78626	9.49755	8.67017	10.6291	10.2091	10.1203	10.0115	9.69988	10.6236	10.4747	10.2645	10.1831	10.1829	10.593	10.6535	10.4238	10.3676	10.4501
PCA_1-015	10.5684	9.80449	9.52792	9.09415	8.51079	10.562	9.86744	9.64126	9.25926	8.35775	10.7007	9.96456	9.75486	9.44446	8.63244	10.6571	10.2566	10.1289	9.92662	9.72732	10.6612	10.401	10.386	10.2394	10.1887	10.6665	10.5168	10.4946	10.343	10.2786
PCA_1-016	10.3838	9.82498	9.23624	8.90163	8.35117	10.4884	9.91409	9.46935	8.85351	8.43326	10.4764	10.0001	9.76272	9.40029	8.55855	10.5578	10.2176	10.1261	9.92973	9.70746	10.6753	10.3924	10.366	10.2344	10.1417	10.6798	10.5589	10.5411	10.3184	10.2905
PCA_1-017	10.4059	9.85568	9.28265	8.87156	8.44268	10.4744	9.91131	9.39642	8.9233	8.34283	10.4957	9.9018	9.7162	9.24048	8.5926	10.6116	10.1959	10.132	9.92491	9.49239	10.6456	10.3794	10.3103	10.2394	10.1233	10.5654	10.5231	10.4841	10.4061	10.2936
PCA_1-018	10.3695	9.87378	9.2975	8.86857	8.34289	10.472	9.86511	9.38091	8.90163	8.42285	10.537	9.97914	9.66798	9.27303	8.55917	10.527	10.2216	10.0855	9.91806	9.54843	10.5985	10.4626	10.3344	10.27	10.1858	10.7026	10.4784	10.4233	10.3866	10.3184
PCA_1-019	10.372	9.73883	9.26223	8.92252	8.31666	10.4896	9.88892	9.38293	8.93587	8.4037	10.5568	9.93828	9.65279	9.24394	8.58902	10.5486	10.2875	10.0554	9.97728	9.31627	10.6376	10.4063	10.4084	10.1964	10.176	10.6356	10.4184	10.422	10.4783	10.2247
PCA_1-020	10.3439	9.74728	9.12192	8.80214	8.29926	10.4987	9.84445	9.26882	8.94404	8.37707	10.5343	9.96547	9.4884	9.32962	8.59938	10.5205	10.1751	10.1637	9.90418	9.32221	10.6098	10.3288	10.3982	10.2113	10.1337	10.6747	10.4613	10.4169	10.3974	10.2836
PCA_1-021	10.2456	9.7926	9.29284	8.82431	8.34505	10.5069	9.82274	9.35956	8.88444	8.3428	10.5315	9.99486	9.54455	9.25595	8.58992	10.5089	10.1341	10.1019	9.94097	9.37986	10.5526	10.2509	10.3512	10.2645	10.123	10.6856	10.5131	10.4228	10.3644	10.168
PCA_1-022	10.3292	9.69831	9.24633	8.85189	8.27269	10.4038	9.84797	9.33636	8.89069	8.31977	10.5108	9.9288	9.55201	9.13424	8.65989	10.5702	10.227	10.1073	9.976	9.39066	10.6068	10.3909	10.3471	10.2361	10.0274	10.6023	10.4414	10.4001	10.3669	10.0871
PCA_1-023	10.2908	9.74078	9.26975	8.77689	8.34182	10.3687	9.78438	9.32491	8.90197	8.32768	10.4281	9.94276	9.55158	9.11907	8.56675	10.6052	10.0817	10.0877	9.96276	9.39256	10.5016	10.3306	10.3475	10.3249	9.9099	10.5367	10.4296	10.3166	10.4174	10.1525
PCA_1-024	10.2198	9.66235	9.24214	8.84257	8.2685	10.2858	9.73462	9.33058	8.86349	8.36947	10.4315	9.8957	9.52018	9.05938	8.56931	10.6144	10.1534	10.0464	9.75562	9.33497	10.5137	10.4064	10.3232	10.2627	9.96078	10.5565	10.4106	10.449	10.4188	10.1421
PCA_1-025	10.2696	9.76832	9.28268	8.81645	8.30348	10.2808	9.79673	9.46493	8.78353	8.38697	10.4052	9.78982	9.51678	9.07138	8.56682	10.5176	10.1183	9.91148	9.72448	9.32115	10.4929	10.3954	10.2694	10.2273	9.87687	10.6293	10.5681	10.3121	10.3397	10.1596
PCA_1-026	10.1601	9.58887	9.1926	8.76191	8.25991	10.3001	9.71369	9.40398	8.77959	8.3815	10.3905	9.87518	9.52902	9.05095	8.58561	10.4704	10.2005	10.0024	9.78544	9.3034	10.5988	10.3899	10.2158	10.2006	9.90909	10.5067	10.5441	10.432	10.3217	10.1956
PCA_1-027	10.0674	9.6373	9.18779	8.8244	8.2244	10.3149	9.70702	9.31562	8.79922	8.43542	10.3337	9.83371	9.5522	9.06751	8.57187	10.4472	10.1165	9.97864	9.70821	9.24954	10.5694	10.4271	10.2596	10.162	9.72885	10.4972	10.4989	10.3359	10.3572	10.1935
PCA_1-028	10.1521	9.59526	9.09072	8.76868	8.23321	10.2375	9.61541	9.31144	8.83385	8.36978	10.4661	9.74489	9.56288	8.96773	8.58126	10.3994	10.1704	10.0089	9.71611	9.24609	10.5227	10.4356	10.3465	10.1747	9.73416	10.6063	10.4213	10.3453	10.3812	10.2637
PCA_1-029	10.1076	9.47811	9.17128	8.82959	8.26029	10.1073	9.73251	9.34742	8.84166	8.40382	10.2619	9.67441	9.58762	8.98739	8.53463	10.5297	10.1238	9.97352	9.51789	9.28716	10.5469	10.4693	10.2524	10.1631	9.73248	10.5234	10.4215	10.4848	10.4595	10.0701
PCA_1-030	10.1787	9.53569	9.19923	8.83523	8.22422	10.1112	9.45731	9.18243	8.76572	8.44124	10.3095	9.65829	9.50336	8.96403	8.6977	10.3625	10.2208	9.97419	9.6192	9.20693	10.5691	10.5263	10.2441	10.1395	9.80581	10.4755	10.5012	10.3269	10.3705	10.1043
PCA_1-031	10.009	9.5009	9.17285	8.84786	8.2768	10.0935	9.61041	9.26221	8.75784	8.48728	10.2119	9.73375	9.52064	9.00415	8.63779	10.3657	10.1055	9.88264	9.60432	9.23173	10.4745	10.3653	10.1923	10.087	9.78735	10.5115	10.5344	10.4039	10.2648	10.1911
PCA_1-032	10.027	9.3793	9.13933	8.88567	8.23773	10.1528	9.6762	9.23548	8.74834	8.39291	10.2117	9.70664	9.55297	8.96148	8.55508	10.3493	10.155	9.90431	9.53878	9.29725	10.4855	10.3627	10.2396	10.1038	9.73233	10.5427	10.5225	10.3492	10.3306	10.1562
PCA_1-033	10.1142	9.51815	9.16575	8.8359	8.33726	10.2399	9.48244	9.24479	8.79705	8.39368	10.164	9.77127	9.6285	8.95934	8.51386	10.2973	9.95721	10.0371	9.66844	9.10593	10.5215	10.3712	10.1877	10.1176	9.78982	10.5305	10.419	10.4105	10.2256	10.1124
PCA_1-034	10.1428	9.53686	9.12355	8.87275	8.30815	10.2467	9.55037	9.23992	8.83712	8.37072	10.2336	9.73918	9.45349	8.92556	8.42768	10.3494	10.0596	9.89353	9.71358	9.1254	10.452	10.4762	10.2615	10.1472	9.69457	10.59	10.5719	10.2913	10.2191	10.1931
PCA_1-035	10.144	9.5441	9.10673	8.83353	8.3908	10.2301	9.59622	9.14377	8.78611	8.33423	10.1156	9.73098	9.37283	8.97533	8.53891	10.4041	10.136	9.93122	9.65926	9.12129	10.5465	10.5013	10.2099	10.1679	9.72056	10.455	10.5971	10.3642	10.3212	9.84679
PCA_1-036	10.1219	9.62327	9.09731	8.82945	8.30559	10.2035	9.58264	9.17654	8.79883	8.38441	10.2323	9.78037	9.19221	8.92532	8.50714	10.4581	10.0828	9.86082	9.62509	9.1256	10.4095	10.2762	10.2349	10.1776	9.62909	10.3382	10.5483	10.4087	10.256	9.84035
PCA_1-037	10.1512	9.62965	9.14363	8.84604	8.25444	10.1573	9.57457	9.16984	8.82954	8.36058	10.3876	9.59125	9.23036	9.01887	8.47017	10.4427	9.97951	9.77032	9.56907	9.15141	10.4563	10.3595	10.2257	10.1181	9.7548	10.4853	10.595	10.3371	10.4078	9.77035
PCA_1-038	10.0906	9.6308	9.15583	8.86904	8.28351	10.247	9.61506	9.17545	8.86737	8.32491	10.2543	9.60039	9.27329	8.97164	8.44342	10.3917	9.90038	9.65393	9.52181	9.13016	10.4904	10.3886	10.2245	10.1248	9.7112	10.4904	10.5244	10.4149	10.2687	9.67863
PCA_1-039	10.0256	9.62378	9.23605	8.82187	8.34338	10.2351	9.57763	9.218	8.78855	8.27235	10.3651	9.60638	9.30298	9.03408	8.43275	10.4398	9.83957	9.71765	9.56198	9.2105	10.3802	10.33	10.2656	10.1169	9.75225	10.4103	10.5616	10.3923	10.3095	9.72963
PCA_1-040	10.0655	9.60693	9.13763	8.75945	8.33787	10.1324	9.66742	9.15974	8.88894	8.25502	10.2418	9.68229	9.25396	9.02429	8.46374	10.5381	9.87243	9.70708	9.62425	9.13141	10.4259	10.2222	10.1488	10.1656	9.70755	10.4189	10.421	10.3245	10.3558	9.7475
PCA_1-041	10.1234	9.65178	9.14644	8.8481	8.35468	10.2113	9.66006	9.21118	8.87424	8.26237	10.4301	9.67346	9.25285	8.84207	8.45997	10.3182	9.89896	9.76966	9.47569	9.11884	10.4501	10.1781	10.0913	10.0436	9.69491	10.3861	10.5261	10.2614	10.3477	9.74455
PCA_1-042	10.0558	9.65836	9.17598	8.88616	8.24576	10.2423	9.70721	9.23028	8.96493	8.22273	10.4331	9.58944	9.22278	8.86854	8.48104	10.4482	9.85468	9.70674	9.6293	9.18237	10.4267	10.2949	10.1549	10.1579	9.72098	10.4605	10.4991	10.3211	10.3472	9.7942
PCA_1-043	10.12	9.66706	9.16071	8.8356	8.26031	10.2317	9.71978	9.28208	8.90666	8.13686	10.3526	9.6785	9.26896	8.92237	8.57631	10.3858	9.87295	9.71094	9.52816	9.00466	10.4299	10.0404	10.0344	9.93621	9.68648	10.4958	10.4674	10.3275	10.2723	9.69199
PCA_1-044	10.105	9.68425	9.27032	8.806	8.33897	10.2106	9.65755	9.20755	8.7956	8.21424	10.236	9.66898	9.22872	8.92686	8.42477	10.4146	9.82201	9.59184	9.44292	9.10344	10.3816	10.2204	10.0677	10.0422	9.65309	10.4581	10.4542	10.3232	10.3359	9.82135
PCA_1-045	10.1444	9.78211	9.22267	8.7813	8.40311	10.3474	9.55401	9.20561	8.81691	8.33964	10.409	9.66703	9.22748	9.04044	8.41953	10.4541	9.83098	9.55603	9.36984	9.103	10.2799	10.0193	9.9203	9.96489	9.653	10.3541	10.2663	10.239	10.3185	9.7928
PCA_1-046	10.1253	9.49398	9.19628	8.81534	8.34037	10.1646	9.50404	9.30853	8.91938	8.31663	10.3395	9.66574	9.4279	8.93854	8.45892	10.3405	9.84961	9.63214	9.44804	9.01257	10.4778	10.0975	9.99319	9.92449	9.59687	10.3523	10.2318	10.1907	10.1465	9.69513
PCA_1-047	9.98064	9.55145	9.32933	8.91019	8.51436	10.2371	9.58081	9.22999	8.80903	8.28256	10.3347	9.67961	9.15025	8.96965	8.45081	10.5002	9.75819	9.71448	9.37552	9.04676	10.2945	10.1412	9.98222	9.95246	9.54461	10.3398	10.2016	10.3186	10.12	9.64141
PCA_1-048	10.0735	9.54596	9.24369	8.9203	8.61099	10.2877	9.57861	9.27828	8.89306	8.32933	10.3119	9.49677	9.17476	8.96146	8.42045	10.1987	9.86753	9.71231	9.32351	9.13314	10.35	10.1421	10.0154	9.90342	9.64493	10.2423	10.2762	10.1847	10.1497	9.69324
PCA_1-049	10.2461	9.56952	9.29939	8.8511	8.56401	10.1938	9.54642	9.2509	8.85755	8.33683	10.3285	9.46916	9.27522	8.98329	8.41921	10.2776	9.89305	9.72084	9.46394	8.90489	10.373	9.9696	10.0888	10.0396	9.50432	10.2208	10.2091	10.1894	10.146	9.67908
PCA_1-050	10.2633	9.58601	9.29037	8.87928	8.40677	10.2285	9.50597	9.30272	8.89622	8.38519	10.2808	9.50202	9.23657	8.96495	8.44028	10.2119	9.8592	9.63574	9.44269	8.95387	10.4177	10.1031	9.95469	10.0471	9.56549	10.1964	10.2705	10.0296	10.2333	9.62974
PCA_1-051	10.1385	9.64095	9.28771	8.87844	8.51782	10.1794	9.63963	9.26552	8.77876	8.25758	10.3123	9.53438	9.23276	8.90619	8.53717	10.1746	9.69769	9.66267	9.43747	8.86371	10.2495	10.113	10.0545	10.0053	9.5898	10.2228	10.1431	10.0862	10.1709	9.78018
PCA_1-052	10.1752	9.6274	9.31797	8.82363	8.55687	10.2504	9.60834	9.21624	8.92247	8.40638	10.3342	9.52068	9.27148	8.89281	8.44714	10.2029	9.75476	9.54817	9.5384	8.85899	10.197	10.1046	9.97829	10.022	9.58219	10.3458	10.1758	10.1922	10.1857	9.70039
PCA_1-053	10.1465	9.54967	9.28926	9.02766	8.60049	10.2263	9.6932	9.32871	8.8483	8.44693	10.2099	9.54506	9.23083	8.89971	8.40442	10.1827	9.82302	9.55432	9.46931	8.88311	10.2056	10.1927	9.99154	10.027	9.68612	10.1431	10.2045	10.1543	10.2021	9.62739
PCA_1-054	10.2354	9.62831	9.42064	8.877	8.52556	10.2034	9.73816	9.21852	8.80158	8.40267	10.2016	9.603	9.36852	8.91862	8.48717	10.0927	9.76577	9.58006	9.49346	9.0209	10.1827	10.0847	10.0429	9.95737	9.59809	10.1223	10.0838	10.1021	10.1723	9.64902
PCA_1-055	10.1613	9.67834	9.10291	9.01687	8.48175	10.2219	9.65847	9.19872	8.83625	8.526	10.1987	9.58045	9.26202	8.98432	8.46908	10.1597	9.62587	9.66026	9.4732	9.00178	10.106	10.1483	10.0327	9.95691	9.5676	10.2237	10.1975	10.1542	10.207	9.59201
PCA_1-056	10.2221	9.64258	9.27867	8.7586	8.55405	10.1641	9.6466	9.2401	8.85211	8.28778	10.2094	9.5694	9.28296	8.83558	8.61118	10.0878	9.63368	9.65735	9.43305	9.00449	10.0872	10.0711	10.0531	10.0058	9.57886	10.0896	10.1812	10.2741	10.2047	9.66432
PCA_1-057	10.1086	9.58154	9.28832	8.90147	8.56976	10.2664	9.48286	9.39905	8.88126	8.34739	10.2396	9.71282	9.22503	8.9071	8.49267	10.0765	9.7345	9.74751	9.50771	9.0181	10.1725	10.019	10.0428	10.0775	9.55229	10.0876	10.1634	10.093	10.2694	9.61658
PCA_1-058	10.027	9.58708	9.2569	8.85279	8.75121	10.1329	9.51957	9.32423	8.81061	8.36233	10.3884	9.66204	9.41215	8.938	8.57008	10.1072	9.6914	9.69596	9.43495	8.97056	10.092	10.0385	10.0306	10.0856	9.55593	10.1347	10.197	10.2462	10.1563	9.60867
PCA_1-059	10.2818	9.5448	9.24745	8.94393	8.38484	10.2598	9.50173	9.29796	8.93068	8.42332	10.1621	9.63331	9.51468	8.92466	8.53243	10.1545	9.65101	9.6556	9.50359	8.81328	10.2607	9.98475	10.1396	9.98535	9.46777	10.254	10.1772	10.1116	10.2978	9.69749
PCA_1-060	10.1849	9.66162	9.20453	8.93032	8.38085	10.2265	9.53908	9.2636	8.79311	8.28899	10.2107	9.65504	9.27481	8.9022	8.50766	10.096	9.80272	9.62927	9.30336	8.89429	10.1637	10.1186	9.9373	10.0888	9.57238	10.0477	10.1807	10.1484	10.2681	9.68281
PCA_1-061	10.1384	9.5112	9.22423	8.93104	8.30886	10.3063	9.45237	9.32327	8.84531	8.34624	10.2201	9.64266	9.37485	8.97838	8.54809	10.036	9.73478	9.59596	9.40266	8.92028	10.2945	10.2345	10.0011	10.0267	9.54381	10.1882	10.0867	10.1622	10.1847	9.71773
PCA_1-062	10.1179	9.63092	9.30393	8.92616	8.31543	10.1887	9.54117	9.25348	8.83519	8.23272	10.1406	9.73519	9.35609	8.93258	8.61439	10.1327	9.8277	9.62823	9.42143	8.9405	10.1644	9.99732	10.076	10.0162	9.49689	10.1382	10.1961	10.1189	10.1961	9.66152
PCA_1-063	9.99728	9.59139	9.34942	8.94394	8.27872	10.1031	9.47349	9.32584	8.94671	8.34728	10.2113	9.5679	9.31961	8.857	8.50023	10.0193	9.70185	9.72195	9.73486	8.86007	10.168	10.1004	10.1292	9.89177	9.49472	10.172	10.1571	10.2014	10.2135	9.59873
PCA_1-064	9.91614	9.5452	9.29074	8.81365	8.2286	10.1427	9.54332	9.40058	8.89141	8.27669	10.1284	9.6719	9.29548	8.91644	8.37054	10.0281	9.86038	9.67088	9.54492	8.89884	10.1403	10.0921	9.94622	9.93089	9.4634	10.0971	10.2322	10.1018	10.2318	9.81376
PCA_1-065	10.2083	9.69575	9.29493	9.01735	8.31895	10.0797	9.50403	9.35175	8.90427	8.32237	10.1463	9.50697	9.3455	9.05948	8.52293	10.0834	9.8576	9.75725	9.45393	8.84728	10.1674	10.1417	9.95827	9.77603	9.47075	10.2026	10.1321	10.0151	10.1115	9.73521
PCA_1-066	9.97399	9.53468	9.2072	8.8918	8.40583	10.0583	9.63335	9.2892	8.86067	8.36175	10.0293	9.429	9.53817	8.95449	8.47598	10.073	9.73554	9.64158	9.41212	8.93949	10.2789	10.1156	9.90341	9.85428	9.44463	10.2856	10.2782	10.2815	10.2154	9.59263
PCA_1-067	10.0523	9.49529	9.165	8.88649	8.4569	9.87489	9.53417	9.36046	9.07552	8.13541	10.1104	9.58285	9.43763	9.12262	8.58956	10.1237	9.74459	9.64454	9.44517	8.95696	10.2841	10.0035	9.95329	9.87705	9.60508	10.3169	10.126	10.1347	10.1611	9.55412
PCA_1-068	10.0382	9.64512	9.3117	8.8835	8.35037	10.0448	9.60054	9.42181	9.02937	8.28676	10.1749	9.49478	9.37575	9.00804	8.46251	10.1409	9.70484	9.73028	9.45371	9.06735	10.1029	10.1213	9.86876	9.86758	9.3191	10.2866	10.1658	10.2067	10.1775	9.66479
PCA_1-069	9.94564	9.57099	9.24727	9.02446	8.2852	10.1016	9.70419	9.27135	8.90943	8.39913	10.1971	9.65883	9.20919	9.13092	8.51809	10.2052	9.72978	9.68546	9.44478	8.84177	10.1806	10.0278	10.0543	9.82951	9.46283	10.1627	10.244	10.296	10.0786	9.74674
PCA_1-070	10.1146	9.69673	9.29636	8.97817	8.42556	10.1104	9.49809	9.26938	8.84373	8.41267	9.95542	9.55614	9.48193	9.10124	8.59337	10.2938	9.55062	9.67429	9.55117	8.9208	10.154	10.0791	10.014	9.7976	9.31665	10.1347	10.3407	10.221	10.1711	9.63037
PCA_1-071	10.0367	9.50522	9.26211	9.03939	8.35239	10.0529	9.61952	9.42979	8.91013	8.20438	10.0792	9.6677	9.44017	9.07829	8.45731	10.0385	9.73248	9.77023	9.48152	8.78112	10.1668	10.0617	9.8806	9.81345	9.35964	10.3094	10.3674	10.1355	10.2569	9.65864
PCA_1-072	10.1101	9.62297	9.37863	9.08435	8.58733	10.0926	9.62047	9.35472	8.98798	8.3459	10.0974	9.74601	9.29003	9.04725	8.62494	10.064	9.70989	9.77684	9.31868	9.00293	10.1365	9.87622	10.0704	9.78736	9.4232	10.2324	10.2523	10.3319	10.1666	9.67412
PCA_1-073	10.0802	9.68097	9.40603	9.05562	8.58713	10.0022	9.60846	9.22092	9.05336	8.3971	10.0493	9.7675	9.33463	9.03852	8.421	10.3059	9.69344	9.63146	9.38919	8.80422	10.1382	9.9073	9.99004	9.90667	9.52541	10.0592	10.3383	10.278	10.1445	9.72501
PCA_1-074	9.9447	9.71476	9.25442	9.01215	8.57106	10.1911	9.62293	9.39236	8.82736	8.29022	10.059	9.64051	9.36226	8.9854	8.48923	10.0502	9.73469	9.64164	9.39717	8.9256	10.0778	9.86207	9.87797	9.7814	9.45641	10.1868	10.2276	10.2228	10.1357	9.7179
PCA_1-075	10.0666	9.6514	9.27632	9.01815	8.57642	10.1226	9.65273	9.26343	9.07164	8.38501	10.1453	9.67528	9.41278	9.09112	8.48517	10.1784	9.84006	9.71955	9.41963	8.9207	10.1611	10.0179	9.94648	9.85403	9.46162	10.1613	10.2211	10.2876	10.1425	9.64404
PCA_1-076	10.0471	9.79249	9.13679	8.95867	8.60997	10.119	9.66479	9.21382	8.91101	8.35459	10.2055	9.57676	9.37247	9.07222	8.51463	10.0453	9.75695	9.73643	9.44956	8.93854	10.1412	9.89337	9.92888	9.90491	9.59093	10.2671	10.2886	10.2664	10.2323	9.66732
PCA_1-077	10.1822	9.6709	9.2621	9.08255	8.58481	10.0247	9.68386	9.24762	8.87009	8.35287	10.194	9.7971	9.48756	9.04396	8.457	10.2857	9.62216	9.72054	9.68168	8.99417	10.2213	9.96918	9.97871	9.88606	9.38559	10.237	10.1887	10.1519	10.1256	9.71415
PCA_1-078	10.2394	9.66884	9.24209	9.09938	8.67594	10.1057	9.61108	9.19611	8.94621	8.40257	10.0815	9.55183	9.50468	9.06272	8.4248	10.0958	9.64992	9.58755	9.46654	9.03806	10.2335	10.0537	10.0246	9.79476	9.38018	10.2204	10.1573	10.1811	10.304	9.56146
PCA_1-079	9.97681	9.72739	9.25717	9.0137	8.53645	10.0509	9.77113	9.24146	9.06254	8.50932	10.2338	9.67936	9.51923	9.14838	8.53361	10.1828	9.58716	9.60919	9.44227	8.9924	10.1464	9.80916	10.106	9.71663	9.3816	10.1819	10.1375	10.3553	10.2238	9.6436
PCA_1-080	10.1534	9.8376	9.4305	9.1017	8.61608	10.2192	9.74731	9.32484	8.98142	8.435	10.0535	9.74513	9.40532	9.16416	8.44516	10.2746	9.65346	9.59206	9.52767	8.89382	10.0434	9.85641	9.93965	9.85508	9.34357	10.1426	10.1993	10.2562	10.2471	9.54725
PCA_1-081	10.0036	9.81364	9.27341	8.99864	8.6059	10.0134	9.89208	9.26227	9.05305	8.52871	10.2361	9.63361	9.34395	9.18507	8.52553	10.1871	9.57738	9.74378	9.52454	8.95109	10.1384	9.96356	10.019	9.81266	9.52023	10.1947	10.1486	10.3284	10.0881	9.70626
PCA_1-082	10.1544	9.76476	9.24831	9.11497	8.5879	10.0885	9.76008	9.30187	9.10644	8.42006	10.2257	9.67827	9.36028	9.17765	8.63342	10.2068	9.73136	9.68822	9.50818	8.84965	10.0623	9.90915	10.0105	9.82006	9.34522	10.2174	10.1079	10.2749	10.1277	9.52042
PCA_1-083	10.1762	9.76488	9.33908	8.96344	8.57326	10.1576	9.71874	9.30954	9.03676	8.60071	10.1597	9.7187	9.57223	9.04	8.54365	10.2367	9.74082	9.84806	9.43111	9.10717	10.1994	9.94456	10.0418	9.87419	9.31499	10.118	10.1768	10.1512	10.1394	9.45588
PCA_1-084	10.0071	9.84075	9.37839	9.06772	8.64605	10.2363	9.66658	9.3766	9.01681	8.3649	10.3382	9.65648	9.49343	9.09825	8.53182	10.2908	9.85353	9.80789	9.46868	8.96042	10.4634	9.95065	9.98548	9.92189	9.31759	10.2797	10.0871	10.1738	10.1389	9.64895
PCA_1-085	10.1546	9.78756	9.20276	9.03758	8.77791	10.1756	9.72246	9.4577	9.1768	8.41798	10.2051	9.67423	9.60394	9.13814	8.50743	10.3571	9.88193	9.82971	9.65465	8.91549	10.1566	10.0581	10.0186	9.69212	9.36887	10.3664	10.3041	10.1849	9.99288	9.63407
PCA_1-086	10.2825	9.78603	9.39524	9.1029	8.76892	10.0788	9.89076	9.32702	9.08524	8.63269	10.2672	9.73486	9.62019	9.14696	8.49911	10.263	9.78728	9.62959	9.536	8.92559	10.1676	9.98064	10.0231	9.93147	9.28828	10.2974	10.1212	10.1991	10.3189	9.6848
PCA_1-087	10.1646	9.71751	9.3817	9.09477	8.89653	10.2387	9.8208	9.41249	9.06893	8.43216	10.2485	9.70282	9.6771	9.13239	8.62206	10.3664	9.69004	9.61944	9.42536	8.96723	10.2252	10.0103	9.96535	9.82863	9.48927	10.1875	10.2264	10.2622	10.2944	9.49017
PCA_1-088	10.1226	9.79096	9.53932	9.08436	8.69051	10.1947	9.70746	9.57151	9.13622	8.54375	10.1595	9.68795	9.47113	9.21126	8.62795	10.265	9.57666	9.90836	9.55838	8.93586	10.2385	10.0294	10.1772	9.9522	9.38488	10.4475	10.2427	10.1633	10.1637	9.723
PCA_1-089	10.156	9.73933	9.36096	8.98525	8.86065	10.2855	9.72481	9.40077	9.07254	8.3557	10.2124	9.6718	9.5523	9.22044	8.59008	10.2821	9.7371	9.84267	9.5638	9.12329	10.1275	9.97756	9.97527	9.94069	9.21556	10.2144	10.1453	10.2592	10.2156	9.62682
PCA_1-090	10.109	9.75688	9.45622	9.07078	8.90323	10.341	9.72884	9.43776	9.13297	8.51878	10.1348	9.63403	9.72219	9.17233	8.56249	10.3518	9.79687	10.0013	9.56567	8.9581	10.334	10.0688	9.98191	9.92746	9.30978	10.3396	10.2916	10.2333	10.1855	9.59395
PCA_1-091	10.1891	9.83147	9.41262	9.12964	8.81438	10.2346	9.77355	9.32463	9.13507	8.62834	10.2473	9.61867	9.63982	9.27523	8.64403	10.5277	9.90539	9.7726	9.44924	9.14299	10.203	10.0979	9.86262	9.91688	9.35993	10.2246	10.3238	10.1505	10.1699	9.57407
PCA_1-092	10.1873	9.79216	9.53097	9.1267	8.8213	10.35	9.68229	9.4266	9.15194	8.66517	10.1917	9.70924	9.42936	9.23307	8.6403	10.3537	9.84648	9.81635	9.46073	8.98075	10.2768	10.0454	9.9669	9.84808	9.39421	10.3713	10.2841	10.1302	10.2151	9.55148
PCA_1-093	10.4134	9.8481	9.41787	9.0915	8.88148	10.3815	9.72878	9.40213	9.02358	8.55496	10.3555	9.75494	9.42654	9.14892	8.66967	10.1482	9.76562	9.75485	9.58261	9.15429	10.2791	10.1404	10.0047	9.91462	9.35943	10.3101	10.2206	10.1499	9.89147	9.39342
PCA_1-094	10.3279	9.65679	9.58243	9.05748	8.90168	10.358	9.67151	9.27727	9.13237	8.50465	10.2482	9.74898	9.73709	9.3372	8.64556	10.2288	9.82943	9.74266	9.66882	9.07127	10.3634	9.99355	9.9344	9.79028	9.42936	10.3407	10.45	10.1406	10.1555	9.53573
PCA_1-095	10.2592	9.7089	9.47565	9.01618	9.03417	10.2278	9.78879	9.56661	9.25061	8.6004	10.2788	9.72923	9.45682	9.22453	8.69842	10.2518	9.7811	9.85657	9.58016	9.20796	10.1273	10.0105	9.98468	9.99177	9.48929	10.4068	10.2486	10.0135	10.0731	9.54292
PCA_1-096	10.2191	9.82257	9.43262	9.15863	8.79856	10.3692	9.79055	9.4553	9.0279	8.56716	10.3137	9.78798	9.71355	9.22288	8.69032	10.3034	9.73035	9.93161	9.55107	9.13934	10.1642	10.0722	9.95594	9.88789	9.27226	10.26	10.4124	10.113	10.0753	9.67959
PCA_1-097	10.4439	9.85955	9.52719	9.1444	8.92907	10.3399	9.68027	9.35305	9.05583	8.51218	10.3258	9.63251	9.62653	9.10694	8.62892	10.2977	9.96022	9.70014	9.66729	9.07365	10.2815	9.93562	9.95858	10.0026	9.31846	10.434	10.2016	10.2987	10.029	9.63559
PCA_1-098	10.4282	9.7401	9.32669	9.13895	8.79397	10.145	9.8294	9.41116	9.17668	8.62525	10.3534	9.83082	9.48675	9.33745	8.67591	10.1584	10.0503	9.71495	9.7203	9.14399	10.3149	9.96932	10.017	9.67821	9.56919	10.2949	10.0881	10.1279	10.0162	9.4661
PCA_1-099	10.1378	9.71889	9.46861	9.28502	8.60023	10.276	9.81473	9.55001	9.16611	8.6176	10.1064	9.75173	9.65731	9.31899	8.66067	10.1574	9.70069	9.84257	9.70694	9.10237	10.1759	9.92132	10.01	9.84484	9.3581	10.3212	10.198	10.2373	9.90295	9.51297
PCA_1-100	10.2851	9.79197	9.36518	9.08558	8.87724	10.3044	9.72002	9.44304	9.25512	8.65056	10.365	9.76921	9.54255	9.17839	8.61961	10.2086	9.86299	9.84113	9.70899	8.93881	10.3604	10.0066	9.83519	9.8002	9.42953	10.5143	10.2161	10.1921	10.0909	9.36481

## Sheet: lambda_0.046416
Row	kernel_0mm_parcels_100	kernel_0mm_parcels_200	kernel_0mm_parcels_400	kernel_0mm_parcels_1000	kernel_0mm_vertex	kernel_5mm_parcels_100	kernel_5mm_parcels_200	kernel_5mm_parcels_400	kernel_5mm_parcels_1000	kernel_5mm_vertex	kernel_10mm_parcels_100	kernel_10mm_parcels_200	kernel_10mm_parcels_400	kernel_10mm_parcels_1000	kernel_10mm_vertex	kernel_20mm_parcels_100	kernel_20mm_parcels_200	kernel_20mm_parcels_400	kernel_20mm_parcels_1000	kernel_20mm_vertex	kernel_30mm_parcels_100	kernel_30mm_parcels_200	kernel_30mm_parcels_400	kernel_30mm_parcels_1000	kernel_30mm_vertex	kernel_40mm_parcels_100	kernel_40mm_parcels_200	kernel_40mm_parcels_400	kernel_40mm_parcels_1000	kernel_40mm_vertex
PCA_1-001	12.2049	12.1115	12.1077	12.0605	11.6238	12.3064	12.2263	12.2083	12.1781	11.9248	12.327	12.2483	12.2541	12.2518	12.0999	12.3221	12.2723	12.3023	12.311	12.1664	12.2902	12.2335	12.2629	12.2953	12.1891	12.2437	12.2087	12.2403	12.2632	12.1641
PCA_1-002	12.2275	12.143	12.0839	12.0436	10.8247	12.2881	12.2152	12.2029	12.1729	10.988	12.3912	12.2908	12.2671	12.2813	11.6516	12.3234	12.2935	12.2703	12.3224	12.141	12.2747	12.2481	12.2838	12.3099	12.1982	12.2351	12.2095	12.2167	12.3034	12.1624
PCA_1-003	11.8224	11.3668	10.9624	10.5784	10.8331	11.8031	11.3963	11.0294	10.5869	10.9013	11.7788	11.4231	11.1689	10.7539	10.9099	11.7939	11.5302	11.3599	11.1101	11.3226	11.7626	11.5978	11.497	11.3052	11.4388	11.807	11.5877	11.5026	11.4548	11.5137
PCA_1-004	10.9875	10.7896	10.8494	10.538	9.73796	11.0934	10.9434	10.9561	10.6001	9.73259	11.2143	11.083	11.0398	10.7448	9.99781	11.2548	11.2413	11.2168	11.078	10.8551	11.3144	11.3308	11.2913	11.1937	10.9258	11.3258	11.3614	11.3054	11.2095	10.9867
PCA_1-005	11.0273	10.7416	10.6817	10.1496	9.06967	11.1529	10.8513	10.7591	10.3136	9.37266	11.1665	10.9901	10.9631	10.6321	9.91541	11.2449	11.1352	11.1803	11.0479	10.8582	11.204	11.227	11.2016	11.2303	10.9432	11.1977	11.1833	11.2558	11.1918	10.9531
PCA_1-006	10.9829	10.6366	10.3619	9.34978	8.91833	11.0857	10.7361	10.5452	9.57053	9.36953	11.1452	10.9548	10.8489	10.4919	9.82193	11.2041	11.1115	11.127	11.0532	10.8073	11.2015	11.2058	11.2522	11.1299	10.938	11.1663	11.1656	11.2264	11.1917	10.9094
PCA_1-007	10.7633	10.3953	9.88167	9.32319	8.69954	10.9044	10.712	9.99995	9.35313	8.74932	11.0853	10.8757	10.7674	9.89831	8.80805	11.133	11.105	11.2051	10.9936	10.442	11.1562	11.1801	11.2687	11.1674	10.8207	11.213	11.2196	11.2673	11.1998	10.96
PCA_1-008	10.8345	10.2117	9.93148	9.31067	8.73985	10.9194	10.3031	9.94134	9.37701	8.67365	11.0108	10.7075	10.2399	9.67883	8.78744	11.1072	11.1098	11.0073	10.8016	10.4238	11.1517	11.2062	11.1175	11.014	10.7932	11.2072	11.2094	11.2084	11.1323	10.7595
PCA_1-009	10.8354	10.2177	9.89866	9.32533	8.71591	10.9161	10.2879	10.0029	9.35106	8.71287	11.0593	10.4629	10.18	9.63662	8.79025	11.1549	10.9424	10.5907	10.5119	9.91754	11.1533	11.2319	11.0667	11.0058	10.6572	11.1927	11.2509	11.2021	11.1668	10.8118
PCA_1-010	10.8155	9.94628	9.54025	9.29065	8.77553	10.7295	10.0455	9.68437	9.33231	8.73899	10.8746	10.0654	9.87349	9.45463	8.7822	11.0552	10.5816	10.1909	9.99716	9.69234	11.2221	11.0537	10.4721	10.4304	10.2464	11.157	11.207	10.812	10.8767	10.7851
PCA_1-011	10.525	9.90928	9.54874	9.32786	8.74555	10.8092	10.0004	9.63987	9.36262	8.65003	10.8063	10.0225	9.78251	9.4638	8.76412	10.6901	10.469	10.1626	9.96206	9.67187	10.7462	11.0394	10.5347	10.4058	10.1775	11.0901	11.1397	10.663	10.7768	10.3651
PCA_1-012	10.5184	9.9029	9.64005	9.38768	8.73293	10.6227	9.96048	9.65374	9.34679	8.67725	10.7101	10.1282	9.78598	9.49744	8.74104	10.6733	10.3372	10.1683	9.96923	9.66085	10.6611	10.5526	10.513	10.4457	10.1819	10.7347	10.6713	10.7172	10.5493	10.3241
PCA_1-013	10.539	9.92271	9.56249	9.31825	8.57447	10.6121	9.96915	9.63792	9.32485	8.44162	10.7012	10.0842	9.81391	9.50593	8.67354	10.6937	10.2873	10.2071	9.93423	9.68071	10.7104	10.5599	10.4281	10.3405	10.2027	10.6843	10.6393	10.6901	10.6596	10.3727
PCA_1-014	10.6219	9.83841	9.57396	9.05881	8.51255	10.65	9.85576	9.58858	9.35313	8.49747	10.6575	9.96394	9.76694	9.46611	8.68378	10.6356	10.1618	10.0684	9.98331	9.69867	10.6298	10.462	10.304	10.1568	10.1986	10.573	10.642	10.4194	10.3316	10.4148
PCA_1-015	10.5739	9.83588	9.53932	9.08402	8.51099	10.5646	9.89671	9.57943	9.20529	8.36774	10.7245	9.90467	9.73654	9.45836	8.61036	10.6846	10.2363	10.0471	9.94578	9.69964	10.6158	10.3603	10.3469	10.2276	10.1371	10.6555	10.4977	10.4296	10.407	10.3833
PCA_1-016	10.4093	9.88592	9.27812	8.85963	8.38723	10.422	9.91667	9.40786	8.85998	8.44087	10.5133	9.95276	9.796	9.39739	8.54478	10.5882	10.2307	10.0389	9.90707	9.71165	10.5977	10.3788	10.3596	10.2839	10.0921	10.6843	10.5541	10.4645	10.4003	10.3388
PCA_1-017	10.4164	9.84263	9.29552	8.89358	8.44139	10.4562	9.88692	9.33659	8.89747	8.31215	10.5495	10.0041	9.747	9.29542	8.5949	10.6008	10.1791	10.1247	9.92959	9.61705	10.5924	10.3292	10.3888	10.2303	10.1589	10.6294	10.5686	10.4861	10.5118	10.3317
PCA_1-018	10.4387	9.84593	9.29097	8.90589	8.34467	10.5231	9.91937	9.31876	8.91809	8.364	10.502	9.92236	9.68076	9.23813	8.55614	10.5579	10.2222	10.0807	9.94117	9.59198	10.5433	10.4121	10.3655	10.2264	10.1365	10.672	10.4809	10.4274	10.3499	10.4061
PCA_1-019	10.4037	9.78816	9.28247	8.80692	8.35102	10.5148	9.90908	9.3911	8.86306	8.38061	10.5406	10.0209	9.70531	9.28099	8.55257	10.485	10.1791	10.1019	9.93871	9.2993	10.5829	10.4138	10.2893	10.2717	10.1461	10.6411	10.4123	10.4733	10.3282	10.2555
PCA_1-020	10.3149	9.79241	9.20088	8.83504	8.26337	10.4236	9.91337	9.30916	8.95637	8.38729	10.5513	10.0828	9.54789	9.23908	8.60828	10.5234	10.176	10.0216	9.95717	9.26615	10.5787	10.4022	10.3355	10.239	10.1683	10.6166	10.4883	10.42	10.3023	10.2886
PCA_1-021	10.3102	9.78887	9.13076	8.81768	8.27637	10.4509	9.8835	9.26187	8.96253	8.33289	10.5647	10.0057	9.62607	9.21412	8.61905	10.5069	10.1882	10.1216	9.88032	9.34092	10.6138	10.3044	10.2554	10.2386	10.1319	10.6177	10.4078	10.3787	10.3494	10.1571
PCA_1-022	10.2513	9.72571	9.20214	8.81579	8.33051	10.3716	9.73923	9.34233	8.94489	8.3531	10.5835	9.93852	9.50381	9.17374	8.57937	10.5961	10.1935	10.1342	9.99475	9.28803	10.6135	10.2839	10.327	10.2596	9.94664	10.576	10.3903	10.3515	10.3334	10.139
PCA_1-023	10.3273	9.72502	9.23414	8.86832	8.3142	10.4195	9.8114	9.32061	8.88202	8.31969	10.5178	9.87067	9.51734	9.08568	8.56613	10.5799	10.1499	9.98022	9.98346	9.35258	10.5874	10.4325	10.3793	10.3291	9.93442	10.5273	10.4591	10.413	10.3709	10.1717
PCA_1-024	10.1884	9.63311	9.28955	8.7716	8.30393	10.2745	9.73697	9.30863	8.84305	8.32436	10.5418	9.85316	9.59806	9.03134	8.55883	10.5003	10.1642	9.90315	9.71492	9.36465	10.591	10.3407	10.3702	10.1869	9.95496	10.5147	10.4718	10.4121	10.3608	10.096
PCA_1-025	10.1778	9.72818	9.23609	8.78411	8.18696	10.1921	9.74921	9.35593	8.76906	8.37108	10.3599	9.78656	9.47811	9.05298	8.63581	10.5117	10.1348	9.92456	9.73132	9.27074	10.5328	10.3521	10.2637	10.1529	9.91803	10.4846	10.4322	10.3537	10.4237	10.2458
PCA_1-026	10.2232	9.6213	9.16038	8.69172	8.22717	10.31	9.77297	9.22222	8.71122	8.42762	10.3812	9.93521	9.46009	9.02044	8.52835	10.3673	10.1844	9.9761	9.67363	9.29899	10.5127	10.3279	10.248	10.196	9.8056	10.5752	10.4594	10.3532	10.4968	10.2066
PCA_1-027	10.1175	9.61836	9.20462	8.78717	8.26858	10.2819	9.63428	9.28504	8.84574	8.37425	10.3231	9.82383	9.61045	8.97257	8.60603	10.4808	10.1101	10.0277	9.64106	9.31882	10.4866	10.3526	10.217	10.1968	9.69854	10.4596	10.5144	10.4251	10.3534	10.2366
PCA_1-028	10.1738	9.61801	9.19693	8.69728	8.29042	10.2134	9.62474	9.34961	8.90098	8.33614	10.3841	9.69791	9.55662	8.91273	8.62011	10.4651	10.194	9.91208	9.72865	9.25947	10.5305	10.3028	10.2132	10.2509	9.6327	10.5805	10.5053	10.3403	10.3665	10.2347
PCA_1-029	10.1638	9.53844	9.21112	8.79066	8.30883	10.1662	9.68206	9.23923	8.81491	8.35886	10.2649	9.76005	9.46318	8.99331	8.58252	10.5539	10.1051	10.0297	9.62906	9.26248	10.5902	10.3702	10.2991	10.1884	9.68964	10.5479	10.5036	10.3222	10.4975	10.2094
PCA_1-030	10.1382	9.50309	9.16285	8.75384	8.36123	10.0866	9.53085	9.33929	8.81195	8.45354	10.3163	9.59334	9.46899	8.98691	8.59454	10.4213	10.2388	9.95119	9.60299	9.21588	10.5148	10.4385	10.2612	10.1295	9.76388	10.5492	10.4676	10.4462	10.3107	10.0509
PCA_1-031	10.1666	9.44608	9.20157	8.81662	8.27791	10.1951	9.64039	9.24484	8.787	8.45966	10.2164	9.69135	9.54006	9.06186	8.58134	10.3067	10.1677	9.89982	9.67878	9.25032	10.5265	10.4048	10.2034	10.0256	9.70915	10.4543	10.4537	10.3371	10.3652	10.0754
PCA_1-032	10.1452	9.55405	9.14926	8.82929	8.3227	10.0634	9.60589	9.26436	8.81628	8.38016	10.2471	9.64174	9.53355	8.95005	8.63048	10.3808	10.1804	10.0206	9.67015	9.15874	10.4865	10.3299	10.1724	10.1122	9.81057	10.5205	10.4449	10.3947	10.3045	10.09
PCA_1-033	10.0901	9.57012	9.17823	8.82144	8.21873	10.1707	9.54073	9.23714	8.86457	8.35771	10.1546	9.67376	9.41707	8.9986	8.54426	10.358	10.0397	9.88891	9.6384	9.15261	10.4196	10.4121	10.1779	10.0916	9.65059	10.5894	10.507	10.4661	10.2902	10.2014
PCA_1-034	10.0957	9.57897	9.15993	8.85078	8.29352	10.0988	9.59913	9.16767	8.7212	8.3653	10.2174	9.6643	9.52617	8.84742	8.51405	10.377	10.0566	10.0384	9.62819	9.07268	10.5012	10.4815	10.3237	10.0422	9.73298	10.5748	10.5741	10.3377	10.3421	10.1026
PCA_1-035	10.0557	9.59592	9.21044	8.79193	8.31934	10.0997	9.56272	9.24099	8.79758	8.29013	10.2825	9.60551	9.35419	8.86244	8.48951	10.3712	10.0024	9.94762	9.63782	9.1407	10.3813	10.4776	10.2497	9.97113	9.73607	10.4799	10.5461	10.4351	10.3713	9.829
PCA_1-036	10.0764	9.50475	9.18325	8.79926	8.19491	10.1043	9.54885	9.24068	8.80681	8.41081	10.284	9.65118	9.2451	8.94037	8.47583	10.4017	9.99695	9.74422	9.61332	9.14291	10.4615	10.3029	10.2742	10.0754	9.67995	10.4713	10.5024	10.4725	10.3201	9.781
PCA_1-037	9.96359	9.62272	9.02791	8.83312	8.289	10.1131	9.59465	9.16364	8.76811	8.38043	10.2183	9.59288	9.26184	8.98882	8.48569	10.5094	10.0421	9.71314	9.50338	9.13324	10.4724	10.45	10.2851	10.0694	9.6843	10.372	10.4917	10.3442	10.2802	9.76948
PCA_1-038	10.0428	9.53885	9.19103	8.80322	8.40117	10.0685	9.63478	9.20812	8.90978	8.38709	10.2415	9.58787	9.20828	9.02265	8.48964	10.4093	9.9164	9.686	9.59277	9.14484	10.3007	10.2985	10.2157	10.0812	9.66614	10.4179	10.4856	10.4463	10.3109	9.8198
PCA_1-039	10.007	9.55754	9.12744	8.86046	8.28012	10.1784	9.55941	9.18858	8.88727	8.32538	10.2968	9.65464	9.31495	8.95083	8.42098	10.409	9.79229	9.68289	9.6256	9.17244	10.3366	10.377	10.1891	10.2364	9.70477	10.3607	10.4999	10.3784	10.3351	9.71328
PCA_1-040	10.1414	9.67341	9.11796	8.84834	8.25457	10.1632	9.53739	9.17029	8.8037	8.32673	10.2908	9.62053	9.23969	8.95885	8.47939	10.4857	9.82055	9.75316	9.55448	9.14995	10.3725	10.1378	10.1346	9.99268	9.67159	10.427	10.4835	10.3111	10.2875	9.72045
PCA_1-041	10.1877	9.61236	9.19946	8.86293	8.37208	10.2466	9.6319	9.25752	8.90864	8.25896	10.3393	9.64372	9.28251	8.9397	8.51231	10.3383	9.91216	9.65378	9.57164	9.15245	10.2736	10.1024	10.1341	10.0549	9.70253	10.3298	10.4509	10.3412	10.3562	9.6529
PCA_1-042	10.1641	9.61699	9.20979	8.83575	8.23568	10.1819	9.58019	9.22943	8.83573	8.24452	10.2831	9.68293	9.16495	8.9395	8.5237	10.318	9.92021	9.62749	9.63269	9.22383	10.4134	10.2563	10.0865	10.1374	9.54846	10.3611	10.5012	10.3032	10.4223	9.69539
PCA_1-043	10.1576	9.58912	9.21603	8.7871	8.35573	10.2391	9.7031	9.24767	8.83442	8.27493	10.3847	9.74114	9.27978	8.91032	8.56003	10.3154	9.81206	9.62489	9.48202	9.06043	10.3452	10.2234	10.0561	9.98747	9.65787	10.3749	10.401	10.3826	10.4008	9.71132
PCA_1-044	10.1088	9.61548	9.31115	8.86365	8.398	10.2261	9.67488	9.14602	8.78473	8.17018	10.268	9.6028	9.27286	8.87634	8.51948	10.3841	9.80515	9.59352	9.52157	8.97087	10.3076	10.1634	10.1277	9.90862	9.53926	10.4079	10.4778	10.3044	10.3003	9.87542
PCA_1-045	10.1484	9.7588	9.20891	8.83142	8.42651	10.2973	9.58504	9.32115	8.89083	8.20265	10.3678	9.51354	9.24069	8.92402	8.42872	10.3835	9.87285	9.59018	9.44274	9.10461	10.2837	9.99861	10.0206	9.88411	9.62278	10.4258	10.3182	10.2278	10.1121	9.73716
PCA_1-046	10.1511	9.52553	9.2346	8.80989	8.53207	10.1384	9.63582	9.16891	8.81538	8.23897	10.3246	9.58731	9.30788	8.93485	8.33855	10.4219	9.9427	9.57741	9.48226	8.98966	10.3776	9.98014	10.0442	9.80441	9.62399	10.2937	10.2035	10.2473	10.1124	9.65587
PCA_1-047	10.1534	9.65547	9.3103	8.94675	8.4705	10.2921	9.52396	9.278	8.94244	8.30892	10.2498	9.59276	9.16323	8.94979	8.42087	10.2576	9.76372	9.54925	9.36772	9.10552	10.3207	10.0849	10.0117	9.81943	9.50818	10.2666	10.2414	10.1864	10.089	9.65901
PCA_1-048	10.1248	9.61648	9.29853	8.76291	8.42288	10.1666	9.5789	9.24707	8.85613	8.11973	10.2387	9.59365	9.20897	8.95112	8.46442	10.21	9.80454	9.65703	9.41573	9.00787	10.4571	10.1402	10.0694	9.82594	9.47567	10.2216	10.2002	10.1722	10.0224	9.6531
PCA_1-049	10.179	9.50782	9.31028	8.93293	8.42881	10.2748	9.66105	9.22293	8.82384	8.25741	10.3301	9.56455	9.19099	8.90554	8.38195	10.2732	9.83591	9.56202	9.39192	8.95721	10.3494	10.0229	9.95674	10.0955	9.52007	10.2254	10.252	10.2127	10.101	9.6231
PCA_1-050	10.2003	9.60439	9.29218	8.74306	8.44863	10.223	9.62398	9.32274	8.7373	8.35967	10.1708	9.56844	9.3512	9.01075	8.46259	10.184	9.68873	9.58559	9.36965	9.01901	10.2938	10.136	9.9589	9.98832	9.62475	10.2001	10.143	10.1288	10.265	9.55335
PCA_1-051	10.0322	9.61142	9.27118	8.79968	8.3545	10.1237	9.57777	9.24211	8.84973	8.37327	10.1015	9.59202	9.32399	8.91346	8.48032	10.1748	9.61552	9.69229	9.38281	9.00725	10.1567	10.1532	10.028	9.99349	9.52727	10.1908	10.2607	10.0232	10.1091	9.61059
PCA_1-052	10.1238	9.54907	9.37898	8.73887	8.44713	10.3705	9.56968	9.30987	8.68602	8.24908	10.2277	9.51998	9.22767	8.89303	8.51932	10.2364	9.76574	9.66127	9.46877	8.93573	10.1432	10.1505	9.95397	10.0119	9.53998	10.2211	10.1357	10.0651	10.1267	9.66071
PCA_1-053	10.172	9.61659	9.3748	8.8628	8.50987	10.1838	9.53267	9.24933	8.88887	8.22945	10.1501	9.6676	9.26475	8.82736	8.41661	10.0933	9.7489	9.46924	9.52842	8.92329	10.2161	10.0361	10.0817	9.91185	9.67577	10.1182	10.2052	10.0753	10.1734	9.61065
PCA_1-054	10.0083	9.61022	9.2393	8.85709	8.58943	10.2613	9.62521	9.25131	8.78168	8.40864	10.2379	9.57944	9.30489	9.03418	8.41944	10.0458	9.66646	9.58192	9.43064	8.96156	10.0233	10.0154	9.86717	9.86805	9.53903	10.1542	10.1164	10.1128	10.1615	9.56008
PCA_1-055	10.0508	9.5953	9.17652	8.84308	8.38094	10.2153	9.57099	9.18963	8.72109	8.40202	10.1513	9.6223	9.32833	8.91161	8.45133	10.1187	9.65507	9.44664	9.4135	8.94801	10.1317	9.9421	10.1681	10.0457	9.46484	10.1044	10.2029	10.0677	10.0867	9.61891
PCA_1-056	10.0385	9.65368	9.14708	8.83763	8.44741	10.2068	9.5665	9.22047	8.77497	8.24317	10.1761	9.50585	9.31668	8.90568	8.45097	10.0003	9.66074	9.5563	9.54615	9.06153	10.1025	9.97632	9.9549	10.0177	9.50404	10.1073	10.1737	10.1484	10.1116	9.55634
PCA_1-057	10.1373	9.47549	9.19312	8.8414	8.44848	10.2076	9.52084	9.23427	8.81315	8.34414	10.2054	9.54914	9.25887	8.90894	8.40851	10.1256	9.65671	9.50533	9.41745	8.8965	10.0649	9.92363	10.0047	9.99596	9.58909	10.1081	10.1043	10.046	10.0948	9.52855
PCA_1-058	10.1458	9.45303	9.14116	8.86626	8.42883	10.208	9.52609	9.27947	8.6985	8.37691	10.2743	9.61524	9.28826	8.8673	8.44818	10.1966	9.77882	9.48192	9.574	8.81276	10.0866	9.98247	9.98511	10.0234	9.50824	10.1742	10.2934	10.0924	10.1924	9.52202
PCA_1-059	10.3006	9.55585	9.17172	8.81815	8.29564	10.2127	9.4194	9.14862	8.84216	8.37155	10.209	9.54502	9.23803	8.86467	8.50291	10.0503	9.74984	9.5644	9.29309	8.90572	10.1148	10.0433	10.0455	10.0479	9.52434	10.1275	10.0529	10.1192	10.3156	9.70904
PCA_1-060	10.0576	9.53274	9.16207	8.90462	8.18582	10.2258	9.53669	9.27976	8.68472	8.37682	10.17	9.65175	9.36065	8.96868	8.4512	10.0672	9.72589	9.57083	9.4184	8.82393	10.2179	9.97892	10.0517	10.0563	9.5031	10.2066	10.1901	10.2383	10.0949	9.64752
PCA_1-061	10.0915	9.60931	9.24582	8.88589	8.3174	10.1225	9.52916	9.33786	8.87508	8.18637	10.0312	9.48135	9.3701	8.82373	8.56628	10.0219	9.68755	9.55323	9.50761	8.89004	10.21	10.0155	9.90167	9.93994	9.41658	10.0645	10.136	10.1233	10.0886	9.68879
PCA_1-062	10.0444	9.45824	9.25044	8.88858	8.22693	10.1631	9.54057	9.21529	8.74744	8.2439	10.1124	9.44858	9.34742	8.83099	8.46251	9.99234	9.80836	9.61349	9.45166	8.85841	10.1805	9.99559	10.0904	9.96815	9.44995	10.1467	10.2887	10.2826	10.2207	9.58379
PCA_1-063	9.98038	9.62312	9.24449	8.79421	8.12345	10.1634	9.53569	9.27173	8.70624	8.25362	10.163	9.55583	9.44263	8.93663	8.4493	10.0463	9.7627	9.55968	9.45631	8.85207	10.1951	10.1228	9.96306	9.92011	9.46884	10.1242	10.0122	10.2592	10.0892	9.56533
PCA_1-064	10.0807	9.62651	9.2745	8.86181	8.29132	10.0803	9.55121	9.26295	8.86431	8.27258	10.0796	9.64329	9.4002	8.87877	8.45145	10.1701	9.73015	9.61537	9.40694	8.823	10.0746	10.1057	10.0368	9.95125	9.40908	10.1354	10.1001	10.1316	10.1372	9.60233
PCA_1-065	9.94128	9.61751	9.28926	8.92299	8.25726	10.0139	9.59244	9.26599	8.8049	8.21264	10.0685	9.57885	9.36985	8.99968	8.53841	10.0695	9.74018	9.63173	9.41846	8.86703	10.0594	10.0366	9.94413	9.75161	9.50159	10.1098	10.0678	10.1723	10.109	9.49052
PCA_1-066	9.95046	9.57619	9.15259	8.81707	8.31327	10.0993	9.56498	9.20328	8.98206	8.2207	9.98625	9.58249	9.3801	8.92123	8.46739	10.2293	9.61758	9.60042	9.45356	8.93424	10.1887	10.0112	9.88289	9.74322	9.33478	10.0845	10.217	10.164	10.1851	9.54447
PCA_1-067	10.0682	9.58702	9.21607	8.90578	8.42265	9.99596	9.57262	9.38371	8.82746	8.33921	10.0724	9.5056	9.40824	8.9666	8.46393	10.2225	9.71334	9.63161	9.38608	8.87727	10.2057	10.0832	10.0635	10.0027	9.37204	10.283	10.2224	10.0979	10.117	9.6374
PCA_1-068	10.1136	9.56964	9.23862	8.97814	8.33078	10.0627	9.61329	9.23151	8.91514	8.36422	10.2252	9.58933	9.39137	8.94181	8.53607	10.1179	9.68953	9.63455	9.39134	8.9087	10.086	10.0206	9.94966	9.92977	9.31439	10.2325	10.279	10.1674	10.1922	9.6919
PCA_1-069	10.0636	9.62847	9.18896	8.86942	8.41278	9.99101	9.66791	9.16534	8.85264	8.26888	10.2432	9.51208	9.36982	8.99892	8.55739	10.014	9.71957	9.54584	9.40444	8.87256	10.2126	10.0204	9.96265	9.82898	9.19462	10.1553	10.3063	10.2276	10.1304	9.61452
PCA_1-070	9.95562	9.56736	9.15443	8.92281	8.33265	10.0518	9.49812	9.36163	8.86527	8.27459	10.0567	9.61055	9.35131	9.17075	8.41466	10.1426	9.65707	9.70171	9.46236	8.9197	10.2643	10.0138	9.96464	9.89668	9.26988	10.3079	10.2145	10.0924	10.2756	9.69191
PCA_1-071	9.90877	9.66563	9.41636	8.81454	8.54644	10.0063	9.54279	9.23149	8.87005	8.21957	10.0199	9.67043	9.38107	9.08689	8.45773	10.1131	9.63413	9.57263	9.38771	8.93856	10.2599	9.96792	10.0529	9.75066	9.39658	10.1366	10.2604	10.2089	10.1669	9.69328
PCA_1-072	10.0529	9.64131	9.27297	8.87985	8.55772	10.0962	9.41069	9.2436	8.83806	8.28919	10.0583	9.58262	9.38475	8.92291	8.51139	10.2038	9.71995	9.70503	9.43089	8.93305	10.1539	9.74662	9.98621	9.57345	9.26343	10.2531	10.3634	10.1607	10.1191	9.49447
PCA_1-073	10.0618	9.54592	9.26442	8.83772	8.41795	10.0577	9.56632	9.32056	8.86013	8.2482	10.0471	9.61759	9.23715	8.96753	8.39168	9.98725	9.67942	9.52757	9.24758	8.88141	9.94512	10.022	10.0466	9.76703	9.38329	10.2629	10.198	10.1986	10.29	9.64526
PCA_1-074	10.2134	9.55374	9.26725	9.02387	8.40901	9.94993	9.50356	9.27223	8.83995	8.22639	10.1337	9.47176	9.28053	9.00142	8.46076	10.2002	9.71903	9.68637	9.47244	8.87492	10.2084	9.81928	10.0716	9.85073	9.53581	10.177	10.1781	10.19	10.1298	9.56022
PCA_1-075	10.0415	9.72517	9.32817	8.89023	8.21242	10.0602	9.58594	9.27364	8.98031	8.29879	10.0934	9.57317	9.38853	8.92669	8.50597	10.0377	9.67367	9.5649	9.45142	8.95316	10.0049	9.88066	9.94619	9.73307	9.39435	10.0706	10.3066	10.2931	10.1813	9.6112
PCA_1-076	10.1308	9.68789	9.07199	9.00251	8.44225	10.0139	9.64035	9.12744	9.01827	8.31821	10.0325	9.60878	9.3573	9.03937	8.48332	10.1512	9.71352	9.5081	9.45611	8.90834	10.1026	9.89571	9.86565	9.77622	9.35104	10.2335	10.1289	10.2147	10.1702	9.66027
PCA_1-077	10.0357	9.664	9.16503	8.97095	8.45902	10.0728	9.79251	9.09658	9.00765	8.33121	10.2243	9.48456	9.39688	9.04638	8.37635	10.055	9.6945	9.71754	9.55873	8.93925	10.0574	9.81756	10.1174	9.74495	9.35551	10.1145	10.2275	10.2102	10.1832	9.51984
PCA_1-078	10.0818	9.66106	9.23604	8.96975	8.57328	10.0511	9.73318	9.21569	8.97998	8.25425	10.1855	9.51183	9.34138	8.93082	8.40696	10.2412	9.71087	9.64823	9.50231	8.93182	10.1251	9.87445	9.92013	9.75595	9.27973	10.2386	10.1265	10.3668	10.1774	9.54694
PCA_1-079	9.94239	9.5999	9.43879	9.01174	8.48882	9.99074	9.6561	9.21015	8.95397	8.37383	10.1756	9.68821	9.26901	9.15	8.45509	10.1243	9.65991	9.59624	9.48243	8.88587	10.2909	9.94576	9.91428	9.79982	9.40696	10.2362	10.2035	10.3868	10.0639	9.6077
PCA_1-080	9.95024	9.70275	9.31662	9.00366	8.39911	10.1049	9.49917	9.27186	8.97032	8.34088	10.1232	9.60522	9.33241	9.06864	8.50688	10.0654	9.67886	9.56428	9.45097	8.88359	10.1278	9.97043	10.105	9.82551	9.35508	10.2243	10.1427	10.2682	10.0759	9.55394
PCA_1-081	10.02	9.75003	9.24647	9.06935	8.72216	9.9804	9.63422	9.1528	9.00242	8.41104	10.1127	9.58674	9.33653	8.98388	8.46297	10.2318	9.64279	9.69514	9.31775	8.8723	10.158	9.93155	9.96173	9.70833	9.40632	10.1951	10.1619	10.1848	10.0635	9.54072
PCA_1-082	10.0556	9.6723	9.31508	8.95989	8.4978	10.1087	9.81566	9.28415	8.84237	8.24928	10.1575	9.69005	9.4365	9.03947	8.51367	10.1021	9.71107	9.61111	9.36943	8.85374	9.98654	9.94402	9.97708	9.82834	9.40237	10.1971	10.1099	10.0671	10.1236	9.59163
PCA_1-083	10.1107	9.61227	9.12143	9.113	8.57353	10.0115	9.71115	9.37092	9.05052	8.3279	10.0375	9.60594	9.31852	9.05367	8.41093	10.1877	9.75081	9.67849	9.48073	8.85647	10.1363	9.98346	10.065	9.82901	9.33067	10.1094	9.99321	10.014	10.0026	9.51348
PCA_1-084	10.0503	9.81283	9.33972	8.94316	8.54772	10.0723	9.7508	9.20721	8.93438	8.33297	10.1214	9.62157	9.4576	9.16821	8.43358	10.2647	9.81684	9.83537	9.48681	8.93118	10.217	9.93472	9.87469	9.73882	9.29874	10.2311	10.1457	10.1352	10.2047	9.60295
PCA_1-085	10.117	9.76099	9.47	9.15701	8.402	10.2074	9.74596	9.29668	9.04026	8.34984	10.1574	9.63412	9.46511	9.05323	8.61648	10.1281	9.85291	9.76921	9.48457	8.92345	10.2959	9.94435	9.84939	9.84136	9.27627	10.1416	10.2298	10.1566	10.1657	9.54823
PCA_1-086	10.1414	9.61337	9.46577	8.93332	8.50319	10.1874	9.78031	9.36404	8.96441	8.40334	10.0999	9.68799	9.44132	9.02663	8.50665	10.1225	9.64864	9.7764	9.36781	8.95937	10.0311	10.0253	9.90923	9.95042	9.25377	10.2653	10.0701	10.1042	10.0685	9.54179
PCA_1-087	10.0352	9.72059	9.22954	9.22006	8.46216	10.1103	9.64549	9.34472	8.95119	8.37376	10.2112	9.72792	9.3526	9.0249	8.49873	10.4377	9.56348	9.62892	9.47559	8.97898	10.1644	10.0474	10.0635	9.82745	9.29241	10.2103	10.3358	10.279	10.0076	9.48872
PCA_1-088	10.2299	9.79308	9.34294	8.96066	8.48155	10.1692	9.65588	9.33436	8.98205	8.46564	10.1461	9.82232	9.51771	9.21997	8.52093	10.1833	9.62806	9.74587	9.41863	8.96663	10.2815	10.0491	9.98069	9.85936	9.28044	10.1582	10.0777	10.2315	10.0812	9.55691
PCA_1-089	10.1119	9.57542	9.2451	9.10036	8.59826	10.2455	9.88843	9.40998	9.13842	8.38957	10.3218	9.65407	9.41043	9.10123	8.62258	10.2955	9.63597	9.79702	9.5469	9.05236	10.2734	10.0067	10.076	9.90198	9.42455	10.1982	10.1435	10.1574	10.1977	9.58321
PCA_1-090	10.2286	9.73684	9.35633	9.01147	8.49699	10.189	9.7506	9.4007	9.01845	8.46097	10.3603	9.60133	9.57049	9.00621	8.6266	10.224	9.7552	9.77148	9.69927	8.99652	10.3322	10.1209	9.97754	9.82967	9.39338	10.148	10.2134	9.96203	10.1925	9.47896
PCA_1-091	10.0422	9.83204	9.18864	9.04123	8.73695	10.264	9.65373	9.32344	8.9959	8.49868	10.3859	9.71237	9.38659	8.96783	8.51201	10.1937	9.65724	9.82	9.58802	8.97459	10.2894	10.1162	9.82531	9.85043	9.33928	10.1828	10.4133	10.0836	10.218	9.61499
PCA_1-092	10.2374	9.7395	9.39389	9.10222	8.73955	10.3092	9.64185	9.38483	9.08473	8.57029	10.3098	9.71601	9.52926	9.08049	8.571	10.2446	9.77551	9.70443	9.62549	9.04532	10.0271	9.96261	9.85414	9.87507	9.34061	10.2454	10.2612	10.0347	10.0885	9.58636
PCA_1-093	10.2842	9.78513	9.36782	9.11449	8.58593	10.2139	9.7332	9.35994	9.19545	8.49405	10.2457	9.73592	9.45402	9.23313	8.59995	10.1699	9.90559	9.7659	9.67565	8.93939	10.1629	9.90345	9.88294	9.73947	9.26432	10.281	10.1778	10.1127	10.1153	9.47965
PCA_1-094	10.1345	9.68554	9.38952	8.98561	8.67456	10.261	9.6195	9.39539	9.09252	8.52542	10.1519	9.64311	9.59825	9.07277	8.68587	10.0971	9.75434	9.72261	9.57848	8.90865	10.2162	10.0259	9.88735	9.76018	9.26353	10.3137	10.2746	9.96916	10.0061	9.58901
PCA_1-095	10.377	9.69157	9.36489	8.97346	8.63257	10.3981	9.77523	9.3792	8.92555	8.52331	10.0978	9.53832	9.48102	9.10196	8.57327	10.3242	9.76742	9.82555	9.54939	8.96459	10.0763	9.88067	9.79031	9.93225	9.37445	10.253	10.1959	9.96366	9.911	9.38882
PCA_1-096	10.3533	9.79187	9.40658	9.19852	8.61235	10.4015	9.7924	9.26641	9.02994	8.46446	10.2384	9.56047	9.58706	9.0428	8.59824	10.254	9.75383	9.78357	9.63093	8.96488	10.1986	10.0209	9.7862	9.92901	9.39359	10.346	10.099	10.008	9.89442	9.36497
PCA_1-097	10.3249	9.65746	9.43205	9.03878	8.75527	10.2879	9.70098	9.45178	9.16217	8.53953	10.1668	9.70176	9.41344	9.00042	8.71165	10.2552	9.84183	9.7194	9.80354	9.03735	10.1084	10.0713	9.92513	9.89379	9.27991	10.2416	10.2453	9.94427	10.0161	9.51765
PCA_1-098	10.2133	9.73819	9.33992	8.97091	8.63372	10.3573	9.75419	9.46647	9.13713	8.3897	10.3009	9.61584	9.54926	9.06684	8.61167	10.0094	9.78999	9.75258	9.51463	8.96489	10.196	9.99657	9.85396	9.68517	9.31927	10.2612	10.3443	10.3418	10.0464	9.5252
PCA_1-099	10.1103	9.79611	9.38975	9.09969	8.78128	10.0477	9.78313	9.42707	9.20778	8.49666	9.98832	9.76532	9.25997	9.03361	8.71961	10.3017	9.81795	9.76339	9.62918	9.00451	10.1425	10.1503	9.82515	9.80081	9.47602	10.3393	10.212	10.2397	10.0852	9.49274
PCA_1-100	10.082	9.8236	9.31428	8.89636	8.76506	10.1734	9.57627	9.44824	9.00496	8.53617	10.1692	9.718	9.32349	9.07267	8.61532	10.0813	9.70162	9.85448	9.70194	9.05617	10.2775	9.80336	10.0128	9.68742	9.32845	10.2675	10.3305	10.0767	10.0046	9.31564

## Sheet: lambda_0.1
Row	kernel_0mm_parcels_100	kernel_0mm_parcels_200	kernel_0mm_parcels_400	kernel_0mm_parcels_1000	kernel_0mm_vertex	kernel_5mm_parcels_100	kernel_5mm_parcels_200	kernel_5mm_parcels_400	kernel_5mm_parcels_1000	kernel_5mm_vertex	kernel_10mm_parcels_100	kernel_10mm_parcels_200	kernel_10mm_parcels_400	kernel_10mm_parcels_1000	kernel_10mm_vertex	kernel_20mm_parcels_100	kernel_20mm_parcels_200	kernel_20mm_parcels_400	kernel_20mm_parcels_1000	kernel_20mm_vertex	kernel_30mm_parcels_100	kernel_30mm_parcels_200	kernel_30mm_parcels_400	kernel_30mm_parcels_1000	kernel_30mm_vertex	kernel_40mm_parcels_100	kernel_40mm_parcels_200	kernel_40mm_parcels_400	kernel_40mm_parcels_1000	kernel_40mm_vertex
PCA_1-001	12.2079	12.1356	12.1346	12.0774	11.5984	12.3015	12.2145	12.2192	12.1707	11.921	12.3287	12.2458	12.272	12.2494	12.0967	12.3172	12.2683	12.2778	12.3112	12.1932	12.3005	12.2636	12.2449	12.3105	12.1822	12.251	12.2092	12.2166	12.2963	12.1638
PCA_1-002	12.2272	12.1444	12.1055	12.0711	10.801	12.3082	12.1889	12.1855	12.1628	10.9962	12.3478	12.3211	12.2667	12.2597	11.6554	12.3309	12.281	12.2806	12.312	12.1959	12.2709	12.2538	12.2514	12.318	12.1961	12.2291	12.2495	12.2245	12.2791	12.1771
PCA_1-003	11.833	11.3725	10.9685	10.5432	10.8504	11.7758	11.3977	11.0795	10.5828	10.8591	11.8438	11.4426	11.1535	10.7384	10.9258	11.7699	11.5065	11.3837	11.1272	11.3386	11.7882	11.553	11.487	11.2736	11.4502	11.887	11.5864	11.5616	11.406	11.4777
PCA_1-004	10.9996	10.7957	10.8529	10.5609	9.71586	11.0586	10.9392	10.9313	10.5731	9.76399	11.1811	11.0563	11.0408	10.7326	10.0247	11.2727	11.2207	11.2289	11.0618	10.9109	11.2674	11.2957	11.2826	11.2128	10.9181	11.3094	11.3307	11.2659	11.2283	10.99
PCA_1-005	11.0078	10.7564	10.6662	10.1231	9.10005	11.1116	10.8691	10.7748	10.274	9.39302	11.1506	10.9938	10.9631	10.612	9.90951	11.1925	11.1575	11.2492	11.0357	10.8569	11.2076	11.2083	11.1597	11.1601	10.8985	11.2228	11.1947	11.2144	11.2134	10.9111
PCA_1-006	10.9936	10.6407	10.3771	9.29964	8.92644	11.0868	10.7516	10.5523	9.58196	9.38114	11.1311	10.883	10.8036	10.4608	9.80856	11.2069	11.1259	11.1587	11.0257	10.8919	11.2102	11.1952	11.2612	11.1683	10.9532	11.1722	11.163	11.2316	11.204	10.9439
PCA_1-007	10.7922	10.3646	9.89609	9.33235	8.68554	10.8765	10.6978	9.98332	9.37927	8.70626	11.0738	10.9282	10.7516	9.86445	8.79346	11.196	11.1392	11.1687	11.0367	10.4516	11.1459	11.2162	11.2775	11.1774	10.81	11.1205	11.1674	11.2951	11.2078	10.9845
PCA_1-008	10.8229	10.2338	9.91328	9.33443	8.75917	10.9135	10.3531	9.96334	9.35359	8.66408	11.0466	10.7294	10.3557	9.74895	8.78449	11.128	11.1377	10.9482	10.786	10.4634	11.1721	11.1444	11.0993	11.0602	10.7493	11.1938	11.2015	11.2188	11.0982	10.7794
PCA_1-009	10.8418	10.1348	9.88214	9.28008	8.72598	10.9024	10.3121	10.0207	9.39307	8.69145	11.0134	10.4831	10.2384	9.68791	8.78256	11.151	10.9849	10.6197	10.4945	9.94338	11.1781	11.1594	11.0507	10.9719	10.6398	11.201	11.2361	11.2413	11.1209	10.7733
PCA_1-010	10.7528	9.9688	9.57845	9.28222	8.77288	10.7817	10.0224	9.63928	9.31022	8.72687	10.8662	10.074	9.82353	9.46271	8.75562	10.9871	10.5821	10.2186	10.0335	9.68443	11.1868	11.0486	10.573	10.4246	10.2377	11.1956	11.1516	10.7967	10.8325	10.7974
PCA_1-011	10.5059	9.92597	9.57659	9.32231	8.75142	10.8052	9.97173	9.61456	9.34992	8.69181	10.8438	10.0968	9.77388	9.50306	8.73842	10.6482	10.442	10.1734	9.96455	9.67329	10.6961	11.0411	10.4801	10.4312	10.1922	11.1075	11.1582	10.6225	10.7396	10.3939
PCA_1-012	10.5424	9.96862	9.58978	9.30193	8.72975	10.6355	10.0315	9.68897	9.35484	8.72188	10.7213	10.1348	9.75822	9.47217	8.72047	10.6803	10.3695	10.2272	10.0246	9.68709	10.6544	10.5191	10.5142	10.3487	10.1978	10.7347	10.6629	10.6639	10.5671	10.3906
PCA_1-013	10.5662	9.91099	9.5606	9.34482	8.54369	10.6347	9.99121	9.69027	9.40731	8.44568	10.707	10.1271	9.80289	9.49635	8.71263	10.7975	10.3289	10.1721	9.96641	9.67744	10.6952	10.5421	10.4337	10.4386	10.1765	10.6721	10.7039	10.6991	10.6744	10.3267
PCA_1-014	10.5037	9.82774	9.53164	9.03615	8.54645	10.6549	9.84809	9.64017	9.32941	8.41271	10.7006	9.94971	9.76935	9.45388	8.67798	10.7227	10.1907	10.0631	9.92046	9.65536	10.5215	10.4105	10.3669	10.1888	10.248	10.6025	10.5897	10.4095	10.3394	10.3972
PCA_1-015	10.5323	9.81921	9.54535	9.07183	8.52441	10.5876	9.88771	9.60712	9.25189	8.38576	10.7669	9.94884	9.7407	9.49835	8.58709	10.6667	10.1942	10.1527	9.95432	9.63749	10.5316	10.3994	10.3691	10.1738	10.1673	10.6662	10.5155	10.4908	10.4	10.2752
PCA_1-016	10.3718	9.83874	9.33007	8.85053	8.37162	10.4881	9.85624	9.39608	8.89079	8.44894	10.4906	10.0265	9.78371	9.49373	8.56533	10.5698	10.1595	10.1624	9.87461	9.68332	10.6131	10.3627	10.2886	10.2146	10.1476	10.652	10.5491	10.4361	10.3562	10.277
PCA_1-017	10.3844	9.85199	9.30133	8.87796	8.38907	10.407	9.89516	9.43215	8.89502	8.38888	10.4403	9.96755	9.7202	9.2512	8.62467	10.6271	10.2505	10.0688	9.87387	9.52571	10.6275	10.3891	10.3527	10.2057	10.1896	10.6057	10.5351	10.4282	10.4136	10.4242
PCA_1-018	10.3739	9.86869	9.28872	8.8702	8.27408	10.448	9.94122	9.3801	8.89848	8.36996	10.4956	9.94044	9.71008	9.19382	8.58231	10.4843	10.227	10.0631	9.89863	9.58391	10.5631	10.3683	10.2934	10.2086	10.1364	10.5765	10.5179	10.425	10.37	10.2896
PCA_1-019	10.4086	9.73844	9.19546	8.80038	8.30683	10.491	9.8413	9.44413	8.93285	8.39254	10.4755	9.9344	9.66129	9.23933	8.56056	10.5351	10.1742	10.1448	9.96753	9.31081	10.6277	10.3931	10.3306	10.2286	10.1198	10.66	10.5318	10.3656	10.394	10.2586
PCA_1-020	10.3026	9.81132	9.19585	8.81243	8.32664	10.4708	9.83717	9.33209	8.89498	8.36721	10.4838	9.98165	9.63359	9.30706	8.63476	10.6123	10.209	10.0236	9.93974	9.31529	10.6514	10.4027	10.3518	10.234	10.1292	10.5465	10.456	10.4056	10.3433	10.2655
PCA_1-021	10.2811	9.72799	9.16091	8.8374	8.27483	10.4738	9.83562	9.3447	8.89319	8.29151	10.5118	9.93694	9.56277	9.15247	8.58038	10.5962	10.2097	10.1445	9.91864	9.34748	10.5133	10.3023	10.2396	10.3044	10.0651	10.5662	10.4145	10.37	10.385	10.2579
PCA_1-022	10.229	9.71433	9.19323	8.83309	8.24893	10.3234	9.823	9.30808	8.822	8.32718	10.558	9.92864	9.48226	9.13142	8.57704	10.5628	10.1705	10.1444	9.99363	9.44705	10.5884	10.3513	10.2951	10.3025	9.88992	10.613	10.4432	10.4009	10.4041	10.1836
PCA_1-023	10.2751	9.69606	9.22318	8.8345	8.3389	10.3823	9.88242	9.36339	8.89669	8.40594	10.4683	9.87056	9.55755	9.06573	8.5573	10.5618	10.1197	10.0014	10.0019	9.31099	10.456	10.3588	10.308	10.284	9.97736	10.5082	10.471	10.4335	10.2948	10.1895
PCA_1-024	10.1818	9.74437	9.28312	8.78738	8.34443	10.2561	9.75255	9.32738	8.86604	8.33597	10.5212	9.88075	9.51387	8.99999	8.56295	10.5319	10.0934	9.88976	9.81261	9.2674	10.5184	10.3291	10.4162	10.268	9.85146	10.4868	10.4662	10.3903	10.4364	10.0977
PCA_1-025	10.1299	9.673	9.31827	8.83277	8.34549	10.256	9.82347	9.38525	8.76732	8.39067	10.3808	9.85799	9.55873	8.97295	8.55583	10.5093	10.177	9.91031	9.78499	9.22452	10.5146	10.2671	10.2939	10.2355	9.79979	10.5374	10.4766	10.4072	10.3101	10.1616
PCA_1-026	10.1668	9.67785	9.17295	8.70493	8.26043	10.3298	9.7524	9.31946	8.73963	8.38769	10.3569	9.8556	9.55049	9.0423	8.52099	10.4753	10.1786	9.95485	9.67056	9.24178	10.491	10.3923	10.1444	10.1959	9.81329	10.4912	10.4794	10.3703	10.4034	10.201
PCA_1-027	10.0947	9.60007	9.09434	8.68074	8.30694	10.362	9.62343	9.3886	8.79696	8.34247	10.355	9.81623	9.51777	8.93179	8.56403	10.3737	10.1788	9.92571	9.81259	9.33583	10.5171	10.338	10.1701	10.214	9.77553	10.519	10.5198	10.405	10.4406	10.121
PCA_1-028	10.0748	9.68292	9.12206	8.73993	8.27101	10.1298	9.737	9.2699	8.7387	8.34619	10.3727	9.75063	9.49021	8.95111	8.55201	10.5226	10.2242	9.91319	9.68665	9.24498	10.5201	10.3308	10.2296	10.1295	9.75363	10.5028	10.4357	10.2673	10.3465	10.1432
PCA_1-029	10.1885	9.52178	9.15141	8.76444	8.32674	10.1284	9.70094	9.22777	8.87268	8.39697	10.2389	9.71976	9.48809	8.99806	8.61701	10.5127	10.1787	9.90129	9.60976	9.32961	10.4886	10.3803	10.2233	10.1459	9.80818	10.6231	10.4952	10.2903	10.3621	10.0397
PCA_1-030	9.99208	9.49704	9.14509	8.69658	8.28701	10.2224	9.60069	9.21802	8.85813	8.39844	10.2307	9.67046	9.58392	8.96837	8.55814	10.3778	10.1509	9.85142	9.62445	9.25478	10.5067	10.3917	10.3163	10.1205	9.83538	10.595	10.5372	10.3012	10.2857	10.151
PCA_1-031	10.0418	9.51384	9.03161	8.8231	8.34557	10.1123	9.574	9.21751	8.86185	8.43263	10.2274	9.56081	9.56136	9.0677	8.55989	10.4027	10.1761	9.92706	9.60693	9.23871	10.56	10.3795	10.2613	10.0367	9.69377	10.4261	10.4736	10.3245	10.3101	10.0668
PCA_1-032	9.97237	9.56242	9.08751	8.78745	8.28028	10.0783	9.66413	9.24051	8.72194	8.30928	10.2186	9.69257	9.52335	9.02431	8.52166	10.364	10.138	9.86689	9.61704	9.2278	10.4907	10.3985	10.1592	10.0304	9.76169	10.4772	10.4695	10.4359	10.3061	10.0622
PCA_1-033	10.1699	9.46417	9.13287	8.77738	8.33981	10.2101	9.62053	9.21613	8.80521	8.374	10.2554	9.68662	9.52871	8.86217	8.55397	10.372	10.0463	9.899	9.64177	9.14907	10.4456	10.3905	10.23	10.1496	9.69549	10.5103	10.5558	10.4421	10.3072	10.0231
PCA_1-034	10.1601	9.49546	9.16541	8.78633	8.25382	10.1133	9.58689	9.25932	8.77926	8.27374	10.1068	9.59892	9.50945	8.93761	8.58444	10.3152	10.0919	9.91333	9.58357	9.18438	10.5107	10.4358	10.2984	10.1136	9.62673	10.4565	10.4648	10.3823	10.2848	10.1247
PCA_1-035	9.99328	9.57448	9.11074	8.84531	8.29694	10.2367	9.66259	9.1513	8.76541	8.31914	10.2696	9.68452	9.3426	8.84533	8.46143	10.2709	10.0495	9.96793	9.74791	9.09724	10.493	10.3067	10.2016	10.1246	9.61957	10.4639	10.4574	10.3575	10.2541	9.86267
PCA_1-036	10.1111	9.50429	9.12284	8.72836	8.29606	10.1798	9.53362	9.14457	8.77554	8.34368	10.2061	9.61288	9.22618	8.97604	8.39642	10.3437	10.0026	9.73272	9.60573	9.13607	10.408	10.3551	10.2253	10.0406	9.63295	10.3451	10.4589	10.3178	10.283	9.7645
PCA_1-037	10.1043	9.59312	9.18385	8.74508	8.29504	10.1647	9.62624	9.26244	8.76278	8.29744	10.3046	9.58166	9.28648	8.91498	8.42005	10.3702	9.98892	9.72859	9.53767	9.13896	10.4852	10.291	10.2419	10.046	9.68651	10.3424	10.5318	10.3201	10.2107	9.7324
PCA_1-038	10.0991	9.55668	9.16843	8.78302	8.23794	10.056	9.58147	9.18233	8.77548	8.2851	10.2394	9.64291	9.27026	8.93938	8.46986	10.3507	9.76841	9.68556	9.60063	9.20613	10.386	10.3382	10.15	10.0452	9.5789	10.4237	10.5126	10.3752	10.228	9.73711
PCA_1-039	10.0178	9.56452	9.04937	8.82356	8.26355	10.1144	9.55242	9.12096	8.81351	8.37378	10.3857	9.52833	9.27341	9.02012	8.44708	10.4209	9.89077	9.60579	9.55123	9.08882	10.416	10.2072	10.3031	10.0966	9.697	10.2923	10.5322	10.3344	10.2386	9.74918
PCA_1-040	10.1106	9.52964	9.2524	8.80094	8.30317	10.1574	9.63574	9.14636	8.87528	8.20796	10.3393	9.66441	9.32339	8.90455	8.51876	10.5009	9.89859	9.69195	9.59331	9.19065	10.4357	10.0693	10.116	10.0983	9.64513	10.3672	10.4648	10.2689	10.31	9.68415
PCA_1-041	10.0968	9.59834	9.14553	8.80107	8.24262	10.2056	9.61245	9.25456	8.82375	8.15933	10.3551	9.56681	9.31086	8.91385	8.52759	10.4235	9.80993	9.73549	9.55306	9.19193	10.319	10.1095	10.0604	10.0685	9.61596	10.4838	10.5331	10.3219	10.2932	9.68768
PCA_1-042	10.214	9.61452	9.12765	8.81525	8.28175	10.1331	9.63141	9.19462	8.86189	8.20723	10.2307	9.64244	9.20769	8.81731	8.50472	10.3582	9.93304	9.68485	9.49365	9.1994	10.3156	10.2366	10.1103	10.0427	9.57612	10.3707	10.3807	10.2637	10.2739	9.6768
PCA_1-043	10.1264	9.52969	9.24567	8.86231	8.32663	10.172	9.60014	9.18909	8.79519	8.22724	10.2011	9.68054	9.28096	8.83668	8.55419	10.3418	9.89761	9.65041	9.52576	9.0473	10.3521	10.0989	10.0773	9.89754	9.62177	10.4023	10.4609	10.3247	10.3164	9.6294
PCA_1-044	10.1046	9.64104	9.12823	8.81849	8.33857	10.2381	9.65138	9.1806	8.77729	8.21987	10.3177	9.57633	9.19321	8.92032	8.43739	10.3933	9.72402	9.70467	9.50644	9.04322	10.3731	10.0362	10.0326	9.94093	9.59523	10.3346	10.3854	10.3343	10.2567	9.63802
PCA_1-045	10.136	9.59742	9.13275	8.84235	8.38983	10.1483	9.58178	9.19268	8.84639	8.18326	10.2968	9.60324	9.30599	8.95777	8.37712	10.4271	9.75582	9.64867	9.55769	9.05629	10.2837	9.99582	10.0143	9.8478	9.58159	10.3419	10.286	10.1459	10.1731	9.72294
PCA_1-046	10.0245	9.43585	9.16567	8.74623	8.31951	10.1662	9.54417	9.23703	8.77594	8.22998	10.246	9.57474	9.3469	8.81898	8.38158	10.3708	9.84054	9.54178	9.42585	9.00248	10.2832	10.0154	9.89056	9.81532	9.58221	10.4183	10.2982	10.1025	10.1149	9.66848
PCA_1-047	10.0706	9.46174	9.22878	8.77615	8.37036	10.1495	9.65412	9.16309	8.80011	8.18376	10.3016	9.71861	9.18907	8.88753	8.45566	10.51	9.7812	9.59699	9.38538	9.02255	10.3354	10.0035	10.1115	9.82927	9.52026	10.2774	10.2097	10.2185	10.0683	9.66428
PCA_1-048	10.0854	9.51478	9.21405	8.80906	8.48453	10.2075	9.50569	9.23424	8.87646	8.20371	10.2324	9.48464	9.15832	8.91478	8.2828	10.2414	9.67148	9.68254	9.32393	9.02461	10.3552	9.96907	9.94375	9.886	9.48985	10.2323	10.2605	10.0688	10.0652	9.65772
PCA_1-049	10.0684	9.53275	9.21959	8.75878	8.42275	10.2104	9.60625	9.2344	8.869	8.34091	10.2831	9.54967	9.24906	8.84947	8.42548	10.0782	9.7904	9.54022	9.37086	8.89981	10.2995	10.0232	9.93922	9.88717	9.48539	10.1656	10.3172	10.2397	10.0567	9.6166
PCA_1-050	10.1609	9.47857	9.24435	8.66366	8.34641	10.1997	9.54199	9.15258	8.77571	8.26626	10.1952	9.51099	9.21412	8.90285	8.40088	10.1816	9.72271	9.64884	9.43309	8.9449	10.2339	9.96212	10.0081	9.889	9.61536	10.1426	10.2064	10.1848	10.101	9.56172
PCA_1-051	10.1258	9.55993	9.15867	8.66867	8.29928	10.2189	9.59606	9.13985	8.87607	8.35751	10.2145	9.50222	9.08966	8.90177	8.51371	10.0921	9.68014	9.68172	9.38716	8.87614	10.1323	9.92745	9.94926	9.9465	9.49693	10.2434	10.0448	10.0655	10.0803	9.53752
PCA_1-052	10.0443	9.5608	9.27607	8.72678	8.24293	10.1991	9.56006	9.21906	8.75778	8.26452	10.325	9.51095	9.21967	8.88761	8.38493	10.2312	9.69785	9.68256	9.49627	8.89421	10.098	10.0326	10.0578	9.95057	9.53481	10.2207	10.1577	10.0417	10.095	9.66842
PCA_1-053	10.135	9.5435	9.29937	8.75465	8.36641	10.1129	9.44118	9.24843	8.7455	8.26753	10.1533	9.50814	9.23292	8.77496	8.39507	10.1518	9.64944	9.56115	9.46633	8.8935	10.1526	10.0641	9.96321	9.8545	9.55143	10.1418	10.1795	10.1165	10.0829	9.54281
PCA_1-054	10.0975	9.47456	9.10932	8.75908	8.3496	10.122	9.54517	9.15849	8.72342	8.27793	10.163	9.4278	9.33415	8.97597	8.40922	10.0577	9.70226	9.52173	9.40281	8.93464	10.1273	9.98085	9.88939	9.78693	9.57331	10.1226	9.97456	10.1239	10.0961	9.51784
PCA_1-055	10.0321	9.5529	9.0898	8.91042	8.4927	10.1519	9.69217	9.08147	8.66528	8.31182	10.2152	9.4428	9.22122	8.81342	8.5268	10.0569	9.56112	9.59927	9.49846	9.04232	10.1629	10.007	9.94075	9.8478	9.44775	10.1186	10.1009	10.0778	10.179	9.49057
PCA_1-056	10.0585	9.56159	9.15112	8.74212	8.40976	10.0033	9.46374	9.14111	8.72588	8.26935	10.1482	9.53342	9.28471	8.71525	8.45388	9.99832	9.63298	9.58163	9.33837	8.94393	10.0574	9.98708	9.95624	9.9827	9.39762	10.1392	10.0629	10.2702	10.0404	9.52895
PCA_1-057	10.0632	9.45505	9.13115	8.79337	8.41388	10.1414	9.4733	9.18747	8.73946	8.29812	10.2034	9.5171	9.23754	8.8009	8.50875	10.1875	9.7421	9.51654	9.47718	8.8901	10.0308	9.95903	9.96837	9.88866	9.46919	10.0891	10.074	10.0701	10.1486	9.54954
PCA_1-058	9.86397	9.41923	9.10651	8.72941	8.46723	10.2125	9.39774	9.18901	8.70358	8.3164	10.1007	9.61099	9.26524	8.83963	8.47156	10.1024	9.8012	9.48268	9.33951	8.937	10.0901	10.0135	9.93162	9.8516	9.48249	9.98161	10.126	10.0357	10.1699	9.49307
PCA_1-059	9.93096	9.54387	9.02143	8.73668	8.37104	10.1723	9.50669	9.16206	8.68337	8.27544	10.1268	9.44641	9.36564	8.8204	8.49951	9.99205	9.68501	9.5831	9.32172	8.76686	10.1214	9.87816	10.09	9.86922	9.52157	9.98199	10.1515	10.0776	10.1364	9.52033
PCA_1-060	9.99727	9.51616	9.06854	8.67771	8.12037	10.1555	9.46429	9.19022	8.74344	8.24344	10.1065	9.61818	9.28098	8.89378	8.37836	9.95943	9.69793	9.51332	9.44282	8.8192	10.14	9.85101	9.95549	9.86956	9.42685	10.0719	10.0537	10.0149	10.1467	9.59268
PCA_1-061	9.93177	9.4892	9.17304	8.72988	8.25375	10.2725	9.53025	9.21908	8.61965	8.12865	10.1171	9.45956	9.21657	8.81974	8.44107	10.0543	9.67541	9.61527	9.3962	8.97713	10.0909	9.92756	10.0143	9.93606	9.38178	10.0435	10.1066	10.1207	10.1073	9.57386
PCA_1-062	9.9338	9.43984	9.20346	8.78771	8.03663	10.0688	9.53151	9.1441	8.69124	8.17401	10.0027	9.57493	9.28181	8.86409	8.50222	10.0291	9.58219	9.63662	9.43561	8.82258	10.1178	9.9682	9.99987	10.0074	9.35291	10.0072	10.1433	10.1696	10.0511	9.48253
PCA_1-063	9.8739	9.49717	9.16886	8.72985	8.08078	9.99759	9.61766	9.16446	8.80028	8.18555	9.93312	9.43136	9.2849	8.7719	8.4608	9.97066	9.82265	9.56476	9.33527	8.73704	10.0497	9.91786	10.0948	9.82686	9.37482	10.0673	10.1167	10.0924	10.1679	9.60386
PCA_1-064	9.95657	9.46492	9.20972	8.73609	8.15842	10.1326	9.53553	9.14271	8.74664	8.20145	9.95544	9.61579	9.2713	8.86468	8.48807	10.126	9.7352	9.60494	9.39078	8.76003	10.0963	10.0019	10.0899	9.70868	9.34694	10.1091	10.1226	10.1686	10.0769	9.61594
PCA_1-065	9.88772	9.60294	9.18804	8.6887	8.23369	9.99622	9.56479	9.24278	8.75523	8.16316	10.0795	9.47338	9.37329	8.89433	8.45276	10.0845	9.75763	9.61633	9.49607	8.82096	10.1604	10.0024	9.86247	9.74983	9.33171	10.1363	10.2106	10.0724	10.1525	9.52315
PCA_1-066	9.86901	9.4691	9.13064	8.83774	8.23598	9.98803	9.65722	9.17025	8.73383	8.2802	10.0791	9.50929	9.34182	8.82943	8.49867	10.0972	9.63093	9.56509	9.46497	8.80698	10.0243	10.0029	9.95305	9.68964	9.29563	10.0923	10.2361	10.0705	10.1132	9.45167
PCA_1-067	9.98156	9.55037	9.13905	8.79045	8.23788	10.1362	9.51844	9.16547	8.81799	8.23471	10.0437	9.4637	9.34396	8.85617	8.35131	10.1258	9.67232	9.60979	9.5247	8.85753	10.0749	10.0052	10.0854	9.79866	9.34824	10.1894	10.1486	10.1227	9.99914	9.55344
PCA_1-068	9.9245	9.39319	9.18232	8.90075	8.29245	10.0597	9.50525	9.21724	8.78687	8.26264	10.0358	9.505	9.44329	8.85881	8.41579	10.206	9.7274	9.5086	9.5028	8.8053	10.0161	9.95317	9.80092	9.76228	9.29371	10.1809	10.0306	10.2408	10.1337	9.4816
PCA_1-069	9.90224	9.45934	9.21111	8.74907	8.19476	9.98609	9.53838	9.26266	8.79187	8.26225	10.1205	9.49909	9.25481	8.94533	8.51767	10.114	9.70013	9.65013	9.44871	8.89539	10.0499	9.86448	9.8137	9.76428	9.40038	10.1526	10.0569	10.2106	10.1015	9.60592
PCA_1-070	9.95817	9.59242	9.14419	8.94852	8.17262	9.95165	9.56301	9.25413	8.8388	8.23814	10.0088	9.44944	9.33755	8.8948	8.48984	10.1777	9.80964	9.58092	9.45616	8.81516	10.0945	10.0563	9.82283	9.78243	9.29208	10.2174	10.1314	10.0706	10.0406	9.55327
PCA_1-071	10.0163	9.40989	9.27932	8.79338	8.26682	9.99823	9.59087	9.23444	8.75557	8.09937	9.9566	9.53017	9.38329	8.90233	8.47861	10.043	9.62598	9.57901	9.2701	8.77757	10.2009	9.8341	9.87305	9.73573	9.17226	10.1429	10.1615	10.1328	9.99247	9.49896
PCA_1-072	9.99713	9.62836	9.2346	8.87099	8.17792	9.96852	9.56939	9.26252	8.71009	8.21492	10.0064	9.50914	9.41999	8.95905	8.38826	10.0837	9.75217	9.6642	9.43125	8.87382	10.1457	9.89209	9.89761	9.69952	9.19237	10.1169	10.2008	10.137	10.0777	9.53609
PCA_1-073	10.0265	9.45699	9.25748	8.83771	8.27511	9.90939	9.50044	9.15012	8.81224	8.2275	10.0012	9.50249	9.41099	8.81102	8.37858	10.0661	9.61173	9.50934	9.40754	8.80515	10.1295	9.8248	9.90027	9.66797	9.26067	10.1862	10.0831	10.0969	10.1232	9.56108
PCA_1-074	9.93795	9.53766	9.18011	8.77016	8.2003	9.98503	9.56213	9.11404	8.81562	8.27766	9.92911	9.43662	9.29356	8.932	8.40211	10.0603	9.65345	9.53871	9.40139	8.87605	9.94647	9.78432	9.78404	9.68761	9.34221	9.99689	10.1882	10.032	10.0815	9.63115
PCA_1-075	10.0109	9.57171	9.2642	8.83781	8.23786	9.98592	9.54936	9.14247	8.79232	8.21576	10.0116	9.57955	9.44543	8.80575	8.36802	10.1279	9.63505	9.61812	9.3841	9.02655	10.123	9.79633	9.96549	9.7355	9.37331	10.0935	10.2075	10.1125	10.0745	9.5986
PCA_1-076	9.87124	9.50628	9.12114	8.87987	8.29053	10.137	9.56056	9.05221	8.8267	8.25933	10.0707	9.51726	9.34261	8.85303	8.31872	10.094	9.69743	9.56273	9.4425	8.89371	10.0962	9.73219	10.0112	9.66692	9.398	10.0144	10.0727	10.2113	10.0236	9.53439
PCA_1-077	9.95606	9.42276	9.13115	8.80229	8.25327	10.1147	9.63115	9.15571	8.86844	8.33461	10.0774	9.57224	9.28876	8.90711	8.48146	10.1308	9.55258	9.50946	9.44161	8.78827	10.0974	9.87853	9.92381	9.66467	9.25335	10.1902	10.1072	10.2114	10.0819	9.58512
PCA_1-078	10.0712	9.57902	9.1078	8.81687	8.35059	10.0258	9.60856	9.1209	8.91798	8.27745	10.0729	9.60202	9.23605	8.94061	8.36906	9.9985	9.60273	9.57375	9.37098	8.90802	10.1095	9.73319	9.87353	9.7423	9.3563	10.0582	10.1402	10.1399	10.0043	9.55977
PCA_1-079	10.0093	9.56805	9.23328	8.80013	8.17832	10.0185	9.56353	9.12182	8.86659	8.35896	10.0458	9.47876	9.26869	8.99232	8.36542	10.2127	9.63107	9.47057	9.37357	8.84569	10.1303	9.8231	10.0161	9.77241	9.337	10.1355	10.1283	10.1747	10.1268	9.43332
PCA_1-080	10.0122	9.48286	9.1678	8.86268	8.30258	10.1027	9.65656	9.16598	8.88684	8.2503	9.96924	9.4086	9.37277	8.96605	8.43493	10.0946	9.65538	9.6	9.33275	8.86888	10.0776	9.76461	9.77518	9.85772	9.24733	10.1644	10.0853	10.2077	9.99057	9.47054
PCA_1-081	10.0015	9.64616	9.23223	8.84035	8.16325	10.0798	9.67221	9.24723	8.88281	8.37596	9.9824	9.58052	9.33289	9.01312	8.40005	10.1657	9.58108	9.68746	9.53886	8.78534	9.99681	9.84288	10.0733	9.78732	9.23159	10.1773	9.94067	10.1765	10.0648	9.45931
PCA_1-082	9.8646	9.53776	9.13052	8.93889	8.33773	9.94035	9.55803	9.13405	8.93627	8.28724	10.0199	9.56021	9.42201	9.0331	8.44379	10.2203	9.52806	9.65434	9.3437	8.69973	10.0556	9.77291	9.9386	9.76884	9.27975	10.1082	10.0589	9.97137	10.0872	9.51062
PCA_1-083	9.95403	9.5717	9.23518	8.98796	8.34145	10.1053	9.60225	9.19446	8.86751	8.37213	9.99079	9.54664	9.3109	9.00788	8.43085	10.0347	9.59781	9.61483	9.27456	8.80166	10.0023	9.72342	9.97472	9.59414	9.21696	10.0244	10.0323	9.93921	9.92263	9.48237
PCA_1-084	10.1114	9.56906	9.28943	8.91092	8.34466	10.1854	9.50645	9.31686	8.96568	8.21596	10.1012	9.65406	9.31663	8.97001	8.44869	10.2299	9.85831	9.67096	9.36531	8.85905	10.1302	9.82524	10.0134	9.68753	9.33418	10.0943	9.99583	10.0819	10.0277	9.38026
PCA_1-085	10.0618	9.59992	9.23834	8.91954	8.35563	10.018	9.70038	9.2009	8.83478	8.28758	10.1398	9.65794	9.41079	8.95238	8.3598	10.0389	9.67762	9.55076	9.39764	8.86985	10.105	9.78227	9.99584	9.63224	9.28126	10.1206	10.1391	9.93299	9.95432	9.4962
PCA_1-086	10.0132	9.6994	9.35042	9.01337	8.33872	9.91193	9.62375	9.21219	8.90316	8.17269	10.105	9.48798	9.34739	8.99975	8.45716	9.98464	9.86297	9.54131	9.41619	8.89823	10.0148	9.85753	9.91656	9.76917	9.17875	10.0993	10.2052	10.0487	10.062	9.52706
PCA_1-087	9.9707	9.69581	9.13694	8.81978	8.33004	10.137	9.69448	9.34469	8.979	8.26595	10.1128	9.66367	9.39053	8.98308	8.49908	10.0421	9.56074	9.63261	9.44386	8.87511	10.1033	9.92717	9.96794	9.79977	9.23732	10.0922	10.205	10.1774	10.0904	9.48396
PCA_1-088	9.9421	9.69763	9.25281	8.85688	8.33714	10.2179	9.72055	9.20457	8.9402	8.32885	10.167	9.54798	9.39624	9.09355	8.40544	10.28	9.53436	9.80803	9.45744	8.89763	10.145	9.89257	9.94738	9.74997	9.12918	10.1732	10.1997	10.0469	10.1103	9.53575
PCA_1-089	10.2102	9.61971	9.3429	8.958	8.41985	10.121	9.66239	9.23913	9.05564	8.3196	10.2052	9.51795	9.42934	9.01053	8.46445	10.0197	9.71182	9.6002	9.40103	8.80902	10.0692	9.84432	9.89565	9.60651	9.21886	10.1262	10.0979	10.1004	10.0686	9.56124
PCA_1-090	10.0248	9.72824	9.28249	8.92661	8.40979	10.1528	9.72982	9.26973	9.00486	8.37333	9.99125	9.63926	9.4078	9.02017	8.54621	10.0762	9.61555	9.57401	9.42369	8.9089	10.1816	9.98353	9.97177	9.78272	9.25952	10.1169	10.0421	10.1353	9.98854	9.43942
PCA_1-091	10.0629	9.82218	9.2867	8.73108	8.4946	10.2551	9.61442	9.22904	8.94089	8.30932	10.0824	9.57618	9.33666	9.06474	8.4943	10.06	9.63355	9.56485	9.45354	9.02961	10.1452	9.98833	9.802	9.74733	9.23381	10.2529	10.2188	9.95671	10.0215	9.53826
PCA_1-092	10.1278	9.65889	9.27046	8.93814	8.43727	10.2184	9.50988	9.14551	8.91208	8.41498	10.1114	9.60108	9.42277	8.93687	8.42784	10.2178	9.76533	9.67411	9.4255	8.85957	10.2659	9.9172	9.81207	9.72102	9.14914	10.1786	10.1595	9.97665	9.92898	9.40138
PCA_1-093	10.1905	9.63035	9.18988	8.95637	8.5258	10.2045	9.54219	9.22707	8.92123	8.35171	10.261	9.63771	9.42386	8.94121	8.61587	10.1706	9.60489	9.64194	9.39631	8.92419	10.119	9.95997	9.81959	9.60159	9.26481	10.1582	10.1951	9.96697	10.1343	9.44231
PCA_1-094	10.1404	9.48511	9.2591	8.91511	8.31582	10.1168	9.57823	9.1614	8.94156	8.29513	10.0432	9.60396	9.38157	9.0383	8.51864	10.1145	9.57475	9.54254	9.43339	8.95611	10.1625	9.95767	9.91413	9.65464	9.18927	10.2295	10.1218	9.87887	9.90132	9.36044
PCA_1-095	10.3216	9.61285	9.38446	8.90914	8.41803	10.1949	9.56172	9.2843	9.09541	8.37151	10.167	9.52455	9.4108	8.86715	8.50432	10.1026	9.74829	9.63057	9.45462	8.83168	10.1092	9.97119	9.84938	9.63481	9.16162	10.2494	10.181	10.0185	9.93107	9.41226
PCA_1-096	10.0764	9.59332	9.31659	8.94067	8.46489	10.2514	9.64144	9.27407	8.92451	8.28738	10.0806	9.41909	9.47381	8.95192	8.51275	10.1726	9.64575	9.65349	9.51325	8.81845	10.1766	9.9564	9.90754	9.79313	9.24266	10.0493	10.1338	10.1454	9.87914	9.49576
PCA_1-097	10.2151	9.6591	9.19458	9.00579	8.29335	10.142	9.73982	9.25313	9.07584	8.33181	10.1681	9.61153	9.32897	9.02877	8.55531	10.1321	9.7995	9.63533	9.48974	8.83742	10.1003	9.86757	9.74334	9.59043	9.23713	10.1806	10.1318	10.0003	9.85661	9.5859
PCA_1-098	10.0569	9.55342	9.39577	9.12418	8.36207	10.0377	9.67733	9.3329	8.96424	8.35934	10.0984	9.65	9.4646	8.90218	8.62256	10.0246	9.79477	9.63973	9.57223	8.86768	10.0304	9.91621	9.78892	9.49091	9.23953	10.093	10.163	10.1353	9.92022	9.58262
PCA_1-099	10.1332	9.57038	9.29675	8.93746	8.46307	10.0156	9.65247	9.36484	8.9615	8.2679	10.1888	9.61847	9.3127	9.03573	8.57258	10.2277	9.72065	9.73191	9.41442	8.85977	9.9964	9.91296	9.79826	9.7083	9.31838	10.1257	10.1188	9.95918	9.90072	9.3773
PCA_1-100	9.99206	9.62334	9.32412	9.01395	8.29632	10.2105	9.56816	9.34285	8.99741	8.24601	9.97606	9.63753	9.40389	8.96575	8.50501	10.1695	9.69369	9.76668	9.61185	8.88728	10.1354	9.93207	9.93446	9.56972	9.23529	10.0679	9.97459	10.0036	10.1637	9.32465

## Sheet: lambda_0.21544
Row	kernel_0mm_parcels_100	kernel_0mm_parcels_200	kernel_0mm_parcels_400	kernel_0mm_parcels_1000	kernel_0mm_vertex	kernel_5mm_parcels_100	kernel_5mm_parcels_200	kernel_5mm_parcels_400	kernel_5mm_parcels_1000	kernel_5mm_vertex	kernel_10mm_parcels_100	kernel_10mm_parcels_200	kernel_10mm_parcels_400	kernel_10mm_parcels_1000	kernel_10mm_vertex	kernel_20mm_parcels_100	kernel_20mm_parcels_200	kernel_20mm_parcels_400	kernel_20mm_parcels_1000	kernel_20mm_vertex	kernel_30mm_parcels_100	kernel_30mm_parcels_200	kernel_30mm_parcels_400	kernel_30mm_parcels_1000	kernel_30mm_vertex	kernel_40mm_parcels_100	kernel_40mm_parcels_200	kernel_40mm_parcels_400	kernel_40mm_parcels_1000	kernel_40mm_vertex
PCA_1-001	12.2054	12.1119	12.121	12.0603	11.6449	12.2986	12.2301	12.2225	12.1634	11.905	12.3628	12.2536	12.278	12.2725	12.0793	12.3139	12.2487	12.271	12.3087	12.1818	12.3005	12.228	12.2674	12.2969	12.1811	12.2488	12.19	12.206	12.2898	12.1707
PCA_1-002	12.2026	12.116	12.0962	12.0638	10.8149	12.3461	12.2127	12.201	12.2055	11.0196	12.3499	12.2607	12.2837	12.2892	11.6191	12.3269	12.2771	12.2907	12.3205	12.1542	12.2935	12.259	12.2578	12.3292	12.215	12.2553	12.204	12.2292	12.2889	12.1611
PCA_1-003	11.8496	11.3923	10.9243	10.555	10.819	11.8144	11.4034	11.0496	10.5751	10.8994	11.8265	11.4281	11.1676	10.7405	10.9197	11.7913	11.5386	11.3869	11.1085	11.3426	11.7965	11.5804	11.4631	11.2957	11.4809	11.8395	11.6052	11.521	11.4288	11.5226
PCA_1-004	11.0151	10.8182	10.887	10.5584	9.70424	11.1193	10.9424	10.9486	10.6186	9.77719	11.189	11.0513	11.1145	10.7711	10.0314	11.2772	11.2402	11.2258	11.0991	10.8842	11.2796	11.327	11.2998	11.1751	10.9267	11.3068	11.3361	11.2887	11.2074	10.9733
PCA_1-005	11.0084	10.7856	10.6781	10.1104	9.115	11.1104	10.8023	10.7975	10.2914	9.3966	11.2052	10.9672	10.9223	10.5913	9.9433	11.2678	11.1441	11.2022	11.0786	10.8664	11.2238	11.218	11.1974	11.1762	10.8942	11.2092	11.2062	11.2364	11.1672	10.9779
PCA_1-006	11.0291	10.6351	10.4036	9.33563	8.93184	11.0896	10.7597	10.5718	9.59785	9.40933	11.1424	10.9126	10.7806	10.4586	9.87204	11.1396	11.1213	11.1215	11.0236	10.821	11.2398	11.1996	11.2906	11.2094	10.9576	11.161	11.2637	11.2373	11.1754	10.9666
PCA_1-007	10.8144	10.4069	9.92725	9.36796	8.71952	10.8664	10.718	9.99439	9.37207	8.73741	11.0496	10.9413	10.7469	9.85544	8.81047	11.202	11.1716	11.1726	11.0358	10.4293	11.1594	11.2016	11.2464	11.1341	10.7748	11.1615	11.2283	11.2858	11.2003	10.9889
PCA_1-008	10.8246	10.1912	9.91308	9.29352	8.7275	10.9451	10.3493	9.9902	9.41154	8.70892	11.0134	10.6703	10.27	9.69992	8.84133	11.1526	11.1408	11.0336	10.8296	10.4837	11.1808	11.1386	11.1152	10.9694	10.7582	11.2084	11.1549	11.2233	11.0943	10.784
PCA_1-009	10.8996	10.175	9.92449	9.30991	8.71798	10.9851	10.3507	10.0063	9.40465	8.70445	11.0654	10.5224	10.2296	9.65657	8.83028	11.1479	10.9467	10.5913	10.5328	9.98014	11.236	11.1636	11.132	10.9431	10.689	11.2205	11.1858	11.2021	11.1707	10.7934
PCA_1-010	10.7183	10.013	9.64932	9.30491	8.75836	10.8408	10.0071	9.62827	9.35303	8.72958	10.8509	10.1268	9.85943	9.45636	8.77104	11.0428	10.5826	10.1914	10.0367	9.74395	11.1841	11.054	10.572	10.4227	10.2073	11.2015	11.2255	10.8229	10.8301	10.8193
PCA_1-011	10.5528	9.93483	9.61017	9.30221	8.74382	10.8076	10.0201	9.69683	9.35425	8.68588	10.8261	10.1309	9.8328	9.49057	8.76825	10.6413	10.4787	10.1888	9.99112	9.73259	10.7766	11.0144	10.518	10.4135	10.1946	11.0941	11.186	10.6479	10.7855	10.4109
PCA_1-012	10.5446	9.95422	9.55844	9.34406	8.76053	10.6094	9.95074	9.65114	9.38473	8.67147	10.7024	10.0977	9.81939	9.51849	8.75367	10.7103	10.3591	10.1465	10.0044	9.70369	10.6404	10.5638	10.5764	10.3848	10.1675	10.7701	10.6952	10.6729	10.6359	10.3781
PCA_1-013	10.5713	9.93903	9.64744	9.35158	8.60686	10.6152	10.0029	9.65097	9.32079	8.44477	10.7554	10.0474	9.76684	9.46821	8.69476	10.6892	10.2927	10.1626	9.91806	9.68625	10.6185	10.5848	10.42	10.3703	10.1582	10.6903	10.7087	10.6265	10.6109	10.3748
PCA_1-014	10.5841	9.80634	9.55994	9.03443	8.54227	10.6409	9.86413	9.64089	9.30286	8.52568	10.7468	10.0103	9.7866	9.46821	8.63996	10.6648	10.1796	10.0856	9.91038	9.66536	10.592	10.5203	10.3409	10.1918	10.17	10.6466	10.6434	10.3751	10.3306	10.336
PCA_1-015	10.5639	9.78432	9.51525	9.05731	8.55984	10.6075	9.88669	9.63137	9.26115	8.42889	10.7431	9.9813	9.82451	9.47786	8.61474	10.6816	10.197	10.0864	9.96482	9.71291	10.5714	10.391	10.3483	10.1907	10.1928	10.6571	10.4543	10.4647	10.3972	10.3501
PCA_1-016	10.4177	9.89665	9.2811	8.84783	8.38838	10.4796	9.86629	9.42462	8.89478	8.42231	10.4896	10.0228	9.81678	9.4015	8.5588	10.5768	10.2087	10.1311	9.89319	9.77685	10.598	10.3751	10.3531	10.1921	10.1353	10.6462	10.5259	10.5147	10.3624	10.3049
PCA_1-017	10.4483	9.87566	9.29868	8.91748	8.43003	10.4237	9.95434	9.38803	8.9724	8.41608	10.4755	9.98561	9.74727	9.22673	8.65059	10.5949	10.2295	10.1531	9.98884	9.52118	10.6289	10.3459	10.3932	10.2227	10.1843	10.6273	10.51	10.4472	10.3671	10.3418
PCA_1-018	10.3688	9.84048	9.27608	8.87118	8.29583	10.49	9.86211	9.3982	8.9587	8.37747	10.5401	9.95554	9.76541	9.30499	8.54248	10.5319	10.2448	10.1184	9.94219	9.55581	10.5639	10.3682	10.3361	10.2232	10.1101	10.6507	10.4965	10.4497	10.3209	10.2856
PCA_1-019	10.3979	9.81134	9.27378	8.78374	8.34844	10.4858	9.9181	9.39256	8.86332	8.47679	10.5517	10.0258	9.71435	9.30907	8.65612	10.5278	10.1863	10.1124	9.98224	9.29382	10.4823	10.3479	10.3478	10.235	10.1351	10.618	10.5838	10.3794	10.3941	10.1961
PCA_1-020	10.3641	9.79382	9.22329	8.7675	8.32817	10.4624	9.8809	9.33553	8.93279	8.39504	10.5406	9.96888	9.65263	9.23954	8.57244	10.6084	10.1485	10.1233	9.97902	9.3644	10.5836	10.3039	10.3008	10.2456	10.1341	10.5653	10.501	10.3951	10.2794	10.3098
PCA_1-021	10.2362	9.80564	9.17653	8.80286	8.30945	10.4928	9.91045	9.34307	8.91175	8.31558	10.5469	9.96228	9.56586	9.1792	8.55217	10.6055	10.1576	10.1237	9.97776	9.37527	10.5795	10.2855	10.2912	10.2303	10.096	10.5951	10.4133	10.3302	10.3567	10.2032
PCA_1-022	10.2333	9.78093	9.28146	8.80698	8.31839	10.3421	9.84965	9.35326	8.85309	8.32652	10.5327	10.0047	9.55235	9.12517	8.57057	10.5201	10.1935	10.0821	9.9871	9.4662	10.5771	10.3193	10.3775	10.2485	9.87763	10.5922	10.4549	10.3924	10.3614	10.1158
PCA_1-023	10.2207	9.76857	9.19082	8.83592	8.29947	10.3292	9.79771	9.30435	8.91413	8.35991	10.4704	9.877	9.50002	9.11027	8.64926	10.5728	10.1182	10.0343	9.93317	9.343	10.4709	10.367	10.3912	10.2315	9.94616	10.5245	10.4516	10.4665	10.3717	10.1218
PCA_1-024	10.1764	9.76044	9.19328	8.89947	8.39816	10.3168	9.83135	9.3276	8.87456	8.36017	10.4833	9.88597	9.47774	9.06521	8.52746	10.5584	10.113	9.93062	9.77284	9.34368	10.4881	10.3424	10.3142	10.1848	9.93028	10.5729	10.5037	10.3607	10.2857	10.1587
PCA_1-025	10.1415	9.69566	9.24264	8.77156	8.25352	10.2647	9.77328	9.36779	8.72493	8.32447	10.4316	9.90793	9.52384	9.0018	8.59095	10.5485	10.1257	9.91087	9.74305	9.2801	10.5442	10.2755	10.2064	10.2281	9.79687	10.599	10.4314	10.3641	10.3495	10.1408
PCA_1-026	10.1887	9.66566	9.19832	8.66799	8.2431	10.2417	9.71119	9.34993	8.7512	8.39151	10.4328	9.87193	9.576	9.01394	8.54661	10.4056	10.1686	9.9615	9.72551	9.27666	10.5579	10.3657	10.164	10.1458	9.85322	10.4984	10.5026	10.4116	10.4178	10.1135
PCA_1-027	10.1406	9.64648	9.10128	8.68296	8.26206	10.2745	9.63684	9.29458	8.82373	8.35599	10.4481	9.87547	9.54267	9.02528	8.60096	10.4386	10.1528	9.90469	9.78743	9.29646	10.4741	10.2891	10.2775	10.087	9.75324	10.5057	10.4451	10.3963	10.3083	10.1836
PCA_1-028	10.1222	9.66515	9.10002	8.74724	8.32881	10.2109	9.72154	9.38959	8.80228	8.35014	10.4031	9.69902	9.5429	9.00341	8.58409	10.4339	10.1649	9.96556	9.8515	9.20154	10.4856	10.3465	10.2534	10.1483	9.77586	10.5135	10.4369	10.3756	10.4249	10.2088
PCA_1-029	10.0604	9.62419	9.16008	8.76401	8.29986	10.1172	9.76134	9.345	8.74351	8.34387	10.2876	9.72883	9.4035	9.00407	8.62939	10.5493	10.0933	9.91529	9.63144	9.25574	10.3969	10.3383	10.236	10.1395	9.67106	10.4934	10.4833	10.3365	10.3481	10.1424
PCA_1-030	10.1223	9.45805	9.16752	8.69505	8.30446	10.0916	9.47959	9.25889	8.85259	8.35286	10.2954	9.6653	9.58232	9.07457	8.54811	10.2745	10.1805	9.9829	9.72185	9.19238	10.443	10.3923	10.2763	10.1111	9.73887	10.4558	10.5575	10.3535	10.289	10.0636
PCA_1-031	10.0062	9.47069	9.10417	8.72858	8.34903	10.1319	9.61175	9.20278	8.76283	8.33872	10.2081	9.62108	9.51794	8.9856	8.56109	10.2739	10.1807	9.91934	9.68584	9.27327	10.5285	10.307	10.1723	10.0691	9.72505	10.3991	10.5172	10.378	10.2716	10.1188
PCA_1-032	10.0627	9.57593	9.12312	8.7161	8.29201	10.1447	9.52659	9.1833	8.82795	8.36946	10.2679	9.61776	9.53345	9.0486	8.53276	10.3135	10.1424	9.8777	9.63595	9.24519	10.5809	10.3628	10.2215	10.1236	9.75522	10.4931	10.4464	10.398	10.258	10.0314
PCA_1-033	10.0832	9.53603	9.16109	8.72554	8.30655	10.1696	9.58313	9.20559	8.91577	8.27297	10.2487	9.71389	9.56718	8.91843	8.54147	10.3142	10.0122	9.92711	9.64413	9.177	10.4504	10.3241	10.2679	10.0586	9.66567	10.495	10.4705	10.3649	10.2918	10.1106
PCA_1-034	10.0655	9.54434	9.12012	8.74904	8.35319	10.1839	9.55865	9.16323	8.77096	8.2775	10.3038	9.59145	9.42872	8.86833	8.55905	10.2194	10.0753	9.96169	9.73166	9.09558	10.3874	10.3406	10.2087	10.0374	9.69613	10.4963	10.4956	10.516	10.3003	10.0896
PCA_1-035	10.1835	9.52917	9.08894	8.77812	8.30168	10.1573	9.51984	9.19274	8.79549	8.31358	10.2318	9.63434	9.26726	8.92391	8.42283	10.3041	10.0394	9.99832	9.65022	9.18968	10.4434	10.4194	10.306	10.1171	9.71144	10.396	10.6075	10.3347	10.2759	9.9115
PCA_1-036	10.0722	9.50865	9.2087	8.73738	8.31245	10.1609	9.56571	9.28099	8.8366	8.34962	10.2277	9.67535	9.39215	8.93401	8.42003	10.2745	9.99501	9.8549	9.56354	9.14895	10.525	10.3484	10.2348	10.0558	9.63	10.3143	10.4723	10.3361	10.3249	9.83421
PCA_1-037	10.0497	9.5262	9.09786	8.74117	8.33966	10.1509	9.63279	9.19696	8.74483	8.30965	10.3004	9.59243	9.32816	8.94232	8.48631	10.2813	10.0291	9.63651	9.50288	9.22432	10.4282	10.2666	10.2312	10.1041	9.56508	10.3925	10.4532	10.3767	10.2274	9.75322
PCA_1-038	10.0218	9.56387	9.07843	8.72851	8.24104	10.1759	9.5802	9.22637	8.77115	8.29305	10.2365	9.59986	9.33154	8.93433	8.53852	10.3032	9.83135	9.63277	9.64307	9.18963	10.3373	10.3292	10.2486	9.98277	9.52907	10.2998	10.4268	10.4087	10.319	9.78642
PCA_1-039	10.1634	9.59091	9.09793	8.67697	8.20372	10.134	9.64809	9.23908	8.83034	8.39574	10.3157	9.53959	9.30464	8.93109	8.4659	10.3572	9.84372	9.74767	9.5501	9.11988	10.5406	10.3458	10.2254	10.0807	9.57144	10.2759	10.3862	10.323	10.2345	9.66938
PCA_1-040	10.07	9.51036	9.2056	8.69892	8.26243	10.1179	9.55129	9.14697	8.77401	8.22225	10.2225	9.65768	9.31038	9.01067	8.48359	10.3401	9.82288	9.70887	9.6003	9.1117	10.3785	10.1255	10.0591	10.0959	9.60055	10.318	10.46	10.3645	10.3	9.54971
PCA_1-041	10.0244	9.55058	9.12592	8.74783	8.29929	10.195	9.57773	9.15613	8.82917	8.14408	10.2766	9.51435	9.25285	8.83482	8.48754	10.3714	9.79015	9.61195	9.56419	9.11248	10.2907	10.1179	10.0326	9.9414	9.58257	10.3872	10.428	10.2849	10.2809	9.62571
PCA_1-042	10.1627	9.56261	9.15609	8.76528	8.31211	10.1702	9.62775	9.20815	8.79578	8.18575	10.3601	9.52969	9.26659	8.81697	8.50683	10.3136	9.9427	9.68309	9.60523	9.25536	10.3166	10.1114	10.1833	9.97685	9.53596	10.3534	10.4136	10.3524	10.2847	9.67825
PCA_1-043	10.1606	9.5851	9.20551	8.74986	8.36321	10.1664	9.63154	9.17589	8.85508	8.18567	10.1823	9.60781	9.19174	8.8034	8.54456	10.2728	9.8045	9.65914	9.40246	9.19435	10.2352	10.0971	10.1734	9.9951	9.55805	10.3509	10.521	10.2289	10.308	9.69991
PCA_1-044	10.1049	9.55402	9.14226	8.72746	8.27855	10.2484	9.69576	9.20908	8.79071	8.2202	10.2402	9.60229	9.34499	8.90594	8.51895	10.3108	9.84174	9.68478	9.47151	9.22522	10.3704	10.0295	10.2327	9.94633	9.56315	10.3988	10.4705	10.2892	10.235	9.63273
PCA_1-045	10.0663	9.58968	9.12635	8.81821	8.3208	10.2419	9.66417	9.18093	8.67775	8.19738	10.3384	9.57444	9.25097	8.8303	8.42266	10.3375	9.74397	9.55677	9.42602	9.14	10.2205	10.0455	9.91048	9.82657	9.56226	10.2558	10.2097	10.2022	10.0135	9.64804
PCA_1-046	10.006	9.49072	9.15558	8.77344	8.29725	10.1121	9.54937	9.25289	8.69457	8.21595	10.3328	9.64028	9.38648	8.88275	8.36016	10.3974	9.73577	9.49756	9.48599	9.02823	10.3016	9.93036	10.0635	9.88528	9.49894	10.2325	10.1676	10.3361	10.0912	9.58069
PCA_1-047	10.1328	9.48739	9.14396	8.7518	8.21506	10.1457	9.59451	9.18958	8.83126	8.24395	10.1524	9.51769	9.27547	8.90277	8.37744	10.4065	9.7081	9.6192	9.38288	9.04846	10.327	9.94413	9.92329	9.90018	9.45647	10.1218	10.2425	10.1486	10.1245	9.60263
PCA_1-048	9.96764	9.59416	9.15992	8.59975	8.29454	10.1724	9.58429	9.11786	8.79743	8.21606	10.1495	9.45452	9.28292	8.82717	8.35303	10.1255	9.65977	9.57106	9.34089	9.13843	10.2382	9.95575	9.98552	9.79937	9.50846	10.1287	10.2877	10.0966	10.0695	9.47267
PCA_1-049	10.0031	9.41952	9.2132	8.69231	8.29992	10.1675	9.62714	9.17266	8.87694	8.29743	10.2451	9.56018	9.28937	8.83156	8.48581	10.1166	9.68511	9.59635	9.30332	8.95899	10.2182	9.96684	10.0382	9.81942	9.47304	10.1337	10.124	10.1255	10.1185	9.50542
PCA_1-050	9.99073	9.48068	9.18299	8.68955	8.20575	10.179	9.48101	9.28161	8.74457	8.21538	10.1284	9.5225	9.22572	8.84726	8.51372	10.0918	9.67142	9.63707	9.35669	8.97164	10.321	10.0003	9.97416	9.88745	9.49107	10.1014	10.2488	10.0321	10.1301	9.59333
PCA_1-051	10.0763	9.44755	9.20395	8.62762	8.32312	10.1601	9.6331	9.20243	8.73556	8.24592	10.1357	9.40625	9.21974	8.81974	8.4511	10.1015	9.69343	9.58305	9.42437	8.97453	10.1413	9.98603	9.99564	9.90218	9.48987	10.0446	10.204	10.1073	10.1306	9.60335
PCA_1-052	10.0405	9.43879	9.22032	8.67382	8.29718	10.1862	9.53097	9.1611	8.69862	8.20226	10.1446	9.49575	9.26181	8.78831	8.37521	10.1507	9.61702	9.49932	9.51493	8.98213	10.1532	9.90107	9.95908	9.81774	9.49543	10.2316	10.2033	10.0225	10.1003	9.53291
PCA_1-053	10.0653	9.42016	9.22341	8.63231	8.34214	10.14	9.48793	9.16392	8.70927	8.26878	10.057	9.45004	9.19378	8.79525	8.43481	10.0242	9.64817	9.52625	9.3851	9.00749	10.1934	10.0845	10.0008	9.92113	9.57615	9.96062	10.1229	9.95956	10.0634	9.42018
PCA_1-054	10.1122	9.4223	9.21609	8.66628	8.25183	10.1429	9.54763	9.18047	8.76566	8.19935	10.0745	9.57231	9.35106	8.76007	8.38107	10.1892	9.67556	9.43433	9.38208	8.89883	10.1569	9.86394	9.96054	9.82943	9.54176	10.0096	10.1554	10.1458	10.0582	9.58718
PCA_1-055	10.0783	9.56724	9.08895	8.69043	8.34697	10.1653	9.54877	9.14549	8.71916	8.23615	10.1598	9.42235	9.30849	8.74497	8.49321	10.0198	9.70958	9.56857	9.37527	8.91035	10.0495	9.88699	10.099	9.86589	9.50823	10.0694	10.1208	10.0914	10.04	9.52496
PCA_1-056	9.96379	9.44517	9.11763	8.72365	8.3528	10.138	9.46346	9.23925	8.61581	8.16771	10.084	9.43306	9.26185	8.8693	8.39119	10.0307	9.76009	9.59185	9.34673	8.90027	10.138	9.85983	9.98692	9.90773	9.47654	9.99964	10.1548	10.113	10.0477	9.48011
PCA_1-057	10.0647	9.37577	9.10144	8.71524	8.34288	10.1472	9.52321	9.1459	8.67054	8.17985	10.1598	9.6115	9.30007	8.74948	8.32499	10.0292	9.66673	9.50731	9.4244	8.97526	10.0446	9.84475	9.89497	9.84171	9.41032	10.0534	10.1535	10.0808	10.0894	9.52067
PCA_1-058	10.0232	9.36259	9.09837	8.72545	8.2992	10.0906	9.4764	9.11575	8.68849	8.26497	10.1062	9.46592	9.26175	8.80836	8.45873	10.0629	9.68372	9.54285	9.42069	8.89305	10.0442	9.7975	9.98109	9.83441	9.4273	10.0313	10.1211	9.99072	10.129	9.56209
PCA_1-059	10.005	9.35217	9.00872	8.77688	8.18243	10.1096	9.49141	9.22992	8.76722	8.16144	10.0312	9.33185	9.2357	8.89582	8.44285	9.92825	9.6741	9.43703	9.35086	8.82987	10.0304	9.97482	10.1068	9.76976	9.38317	10.0397	10.0568	10.034	10.0892	9.50984
PCA_1-060	10.0315	9.38904	9.10283	8.66504	8.09031	10.1511	9.42386	9.17194	8.74268	8.21517	10.0668	9.58109	9.34218	8.84779	8.44736	10.0343	9.62155	9.51545	9.33754	8.90788	10.1785	10.0122	10.0541	9.82037	9.36195	9.95158	10.0555	10.0417	10.1418	9.5203
PCA_1-061	10.0773	9.42366	9.16569	8.76895	8.19577	10.1701	9.40646	9.09614	8.76687	8.13659	10.026	9.43948	9.33277	8.7616	8.49311	9.95074	9.72678	9.46544	9.27128	8.8432	10.1235	9.93252	10.019	9.8276	9.49643	10.0542	10.1165	10.1046	10.028	9.58816
PCA_1-062	9.98009	9.41804	9.16549	8.6866	8.09148	10.0315	9.50259	9.05791	8.66171	8.1525	10.0377	9.35518	9.37623	8.77577	8.53072	10.0482	9.66397	9.54334	9.37643	8.82176	10.1784	9.94618	10.0642	9.91612	9.33349	10.1097	10.1142	10.0766	10.1132	9.4978
PCA_1-063	9.83468	9.36921	9.24174	8.71963	7.99621	10.1447	9.33214	9.22014	8.66771	8.12871	10.0295	9.40263	9.25903	8.79502	8.37825	9.98151	9.81606	9.52634	9.46458	8.85626	10.2363	9.91054	9.9979	9.71879	9.31842	9.95354	10.1412	9.96297	10.08	9.45782
PCA_1-064	9.85895	9.44303	9.15714	8.66534	8.05116	9.96182	9.56346	9.16751	8.69088	8.11651	10.0418	9.407	9.25998	8.78769	8.33833	10.018	9.72831	9.56628	9.31426	8.77064	10.0347	9.93165	10.0723	9.72633	9.41253	10.0453	10.1123	10.1571	10.0721	9.62429
PCA_1-065	9.88423	9.42578	9.17822	8.66591	8.02531	10	9.50589	9.12361	8.7731	8.20047	10.0409	9.3984	9.30589	8.91793	8.41266	9.95328	9.70775	9.52403	9.39279	8.85038	10.1629	9.84819	9.9513	9.66228	9.50651	10.054	10.0374	10.0812	9.98542	9.50279
PCA_1-066	9.82758	9.47491	9.10927	8.70791	8.05896	10.0044	9.4304	9.1404	8.74149	8.18294	10.0025	9.41605	9.41188	8.77965	8.38882	10.0259	9.75137	9.49334	9.46178	8.88465	10.1212	9.82775	9.93377	9.63332	9.34474	9.99804	10.1252	10.1373	10.1296	9.58149
PCA_1-067	9.85934	9.45806	9.19685	8.7417	8.05925	10.0507	9.44568	9.14747	8.65569	8.20462	9.99016	9.39508	9.18306	8.89487	8.47832	9.97605	9.68605	9.59481	9.35128	8.88139	10.1043	9.90655	9.9326	9.70747	9.3071	9.99127	10.0722	9.96862	10.0379	9.58264
PCA_1-068	9.84279	9.30172	9.04925	8.72576	8.10755	10.0133	9.58426	9.20421	8.69331	8.18538	10.0375	9.4518	9.32972	8.77669	8.42947	9.98197	9.5861	9.49636	9.43952	8.89359	9.9693	9.88086	9.93978	9.7709	9.37917	10.0054	10.0698	10.0377	10.0183	9.53821
PCA_1-069	9.92311	9.46823	9.03263	8.72318	8.11138	9.98906	9.49248	9.18008	8.72533	8.18929	10.0924	9.40885	9.32235	8.88052	8.49931	9.96522	9.72755	9.55726	9.39007	8.85456	10.2591	9.7954	9.89599	9.61918	9.25022	9.98729	10.1373	10.0611	10.0638	9.48381
PCA_1-070	9.9742	9.41804	9.12363	8.747	8.06223	9.91628	9.39133	9.16201	8.7584	8.22481	10.0438	9.39386	9.3722	8.82383	8.35366	9.99778	9.5946	9.54985	9.45651	8.85846	10.1014	9.81972	9.94724	9.7258	9.28566	10.0601	10.1864	10.2997	9.99306	9.6311
PCA_1-071	9.87098	9.5133	9.06822	8.73491	8.14391	10.001	9.49138	9.1695	8.72192	8.13082	9.79548	9.43495	9.37766	8.91583	8.4057	10.0587	9.77483	9.62307	9.37179	8.86659	10.0935	9.78695	9.94031	9.58648	9.29997	10.0968	10.1704	10.0781	10.0488	9.38205
PCA_1-072	9.88821	9.46735	9.13165	8.72438	8.18725	9.99386	9.53026	9.18946	8.70512	8.11629	9.88823	9.38478	9.30489	8.79936	8.40797	10.0666	9.71347	9.61389	9.31862	8.96831	10.1189	9.84244	9.99021	9.67407	9.27171	10.0509	10.1692	10.0271	10.0113	9.46649
PCA_1-073	9.93629	9.46247	9.07315	8.74344	8.14973	9.98369	9.55177	9.05921	8.71311	8.08241	9.93783	9.42095	9.27088	8.87974	8.30664	9.98785	9.63505	9.52377	9.35536	8.89286	10.0317	9.84434	9.96122	9.74658	9.17613	9.97347	10.0968	10.0573	9.93735	9.64432
PCA_1-074	10.0204	9.35445	9.03239	8.75931	8.15642	10.0243	9.47442	9.0617	8.7443	8.12467	9.83881	9.45803	9.32097	8.8624	8.34607	9.94418	9.66607	9.53101	9.40379	8.84721	10.0448	9.77715	9.8695	9.65231	9.36114	10.0775	10.0761	9.97508	10.0494	9.56433
PCA_1-075	9.94882	9.39018	9.15496	8.84529	8.12941	9.99396	9.49789	9.10237	8.75393	8.30335	10.0346	9.40016	9.26872	8.76327	8.29893	10.0216	9.67991	9.57961	9.33197	8.84505	9.846	9.80149	10.0364	9.66814	9.23028	9.98558	10.0964	10.0497	9.97492	9.56507
PCA_1-076	9.79629	9.41295	9.04272	8.67915	8.25953	10.0379	9.43024	9.19567	8.77965	8.1396	9.93338	9.51079	9.28443	8.85141	8.37271	10.0387	9.59421	9.49357	9.37083	8.9035	9.9762	9.81885	9.9429	9.65149	9.31596	9.96568	10.0153	10.2613	9.99341	9.568
PCA_1-077	9.87281	9.49854	9.1366	8.80169	8.0693	10.0651	9.64632	9.07328	8.84766	8.16357	10.0245	9.38476	9.37273	8.826	8.37482	9.95644	9.64437	9.52834	9.35684	8.86126	10.0324	9.77639	9.86697	9.55009	9.26051	10.0107	10.1465	10.0857	10.113	9.50475
PCA_1-078	9.88445	9.44261	9.11513	8.75811	8.21312	9.9886	9.54422	9.08829	8.86249	8.20436	9.95112	9.40083	9.31523	8.7559	8.44941	10.0151	9.67503	9.54296	9.39584	8.84616	10.0907	9.77146	9.95922	9.68098	9.31984	10.0734	10.1536	10.0128	10.1489	9.58988
PCA_1-079	9.94319	9.52091	9.11034	8.66356	8.21026	10.0546	9.64386	9.15629	8.81369	8.22591	9.9423	9.46312	9.25302	8.84222	8.28641	10.0873	9.59042	9.456	9.2324	8.80972	10.044	9.6555	9.89601	9.61644	9.18218	10.0839	10.0766	10.0253	9.96504	9.36351
PCA_1-080	10.0194	9.54354	9.19985	8.70802	8.05261	9.93003	9.59261	9.03768	8.82236	8.23355	9.99961	9.47986	9.29194	8.75625	8.30081	10.0445	9.6848	9.51564	9.30455	8.79418	10.0489	9.85673	9.86587	9.55401	9.14301	10.0479	10.0688	10.0819	10.0649	9.43774
PCA_1-081	10.0035	9.52845	9.12002	8.77174	8.0907	9.98753	9.52935	9.06822	8.79993	8.1538	9.90269	9.44281	9.2386	8.93728	8.3914	10.0775	9.66088	9.50955	9.32804	8.81281	9.97366	9.79109	10.0378	9.67703	9.23589	10.0475	10.1336	9.95191	10.0192	9.32549
PCA_1-082	10.0391	9.53347	9.14224	8.7224	8.16677	9.93014	9.59979	9.06328	8.84924	8.1946	9.97615	9.42001	9.27207	8.89494	8.4004	10.0584	9.72445	9.61419	9.24425	8.78622	9.9883	9.74197	9.90349	9.6217	9.19248	9.9363	10.0474	10.06	10.0594	9.42474
PCA_1-083	10.0268	9.44819	9.13909	8.77809	8.14686	10.0988	9.50864	9.21848	8.78316	8.17182	9.95874	9.45693	9.37231	8.88844	8.39098	9.94199	9.65408	9.63004	9.24037	8.7172	9.92767	9.69914	9.93969	9.4929	9.2241	10.1222	9.91736	10.0573	9.98668	9.40613
PCA_1-084	9.93153	9.49318	9.13697	8.73504	8.14731	9.94483	9.524	9.14366	8.84614	8.11555	9.94174	9.52061	9.29363	8.93589	8.41624	10.0695	9.67097	9.70278	9.34202	8.84962	9.97021	9.85246	10.0962	9.61402	9.166	10.0847	10.0211	9.98007	9.87606	9.47726
PCA_1-085	10.0056	9.47589	9.18457	8.786	8.15598	10.1321	9.60069	9.14828	8.75413	8.16003	9.98154	9.41454	9.40915	8.90858	8.38007	10.0195	9.74832	9.5332	9.36621	8.90927	10.1033	9.77971	10.026	9.6776	9.16296	10.015	9.99379	9.91363	9.90652	9.30712
PCA_1-086	9.91533	9.49532	9.14801	8.87167	8.15744	10.1354	9.62307	9.08412	8.81976	8.20755	10.049	9.46647	9.3885	8.79349	8.48439	10.1006	9.64964	9.69964	9.29503	9.02746	9.96712	9.86204	10.0186	9.59852	9.15795	9.99749	9.97565	9.99251	9.94358	9.50975
PCA_1-087	9.99937	9.44154	9.11015	8.792	8.23584	9.9765	9.43805	9.10283	8.84986	8.21014	10.0014	9.41684	9.32546	8.86678	8.32471	10.093	9.59799	9.63061	9.35126	8.83599	10.0509	9.85635	9.9281	9.81616	9.17936	10.1135	10.0348	9.98211	9.92731	9.47823
PCA_1-088	9.95179	9.45409	9.13271	8.8083	8.09556	10.1312	9.58113	9.15982	8.86659	8.20478	10.0177	9.56607	9.42181	8.86123	8.37874	10.0734	9.57833	9.66913	9.30549	8.87842	9.99915	9.90624	10.0352	9.63074	9.09855	10.2145	10.15	9.9493	9.99548	9.33231
PCA_1-089	10.0204	9.48786	9.21418	8.86051	8.07935	10.0359	9.48146	9.16245	8.82916	8.30011	9.90551	9.55582	9.44335	8.88389	8.46472	10.0973	9.68424	9.56864	9.372	8.89023	10.0915	9.83041	9.91506	9.60759	9.17483	9.94748	10.0945	10.0175	9.89656	9.50705
PCA_1-090	9.96801	9.47372	9.18615	8.74748	8.1301	10.0766	9.57097	9.31739	8.71154	8.19737	9.99456	9.44808	9.32341	8.88986	8.42312	10.0646	9.57943	9.68865	9.33544	8.94422	10.1542	9.71693	9.9854	9.63038	9.23878	10.0086	10.1439	10.0571	9.93891	9.457
PCA_1-091	9.94003	9.54764	9.24364	8.84185	8.32373	10.0674	9.58925	9.1388	8.78107	8.2482	10.1248	9.42397	9.33406	8.85646	8.46556	9.98229	9.68713	9.58269	9.27424	8.92498	9.97678	9.81624	9.93928	9.62982	9.11563	10.0282	10.1094	9.91811	10.0723	9.32085
PCA_1-092	10.0141	9.53511	9.27058	8.77375	8.2094	9.99404	9.49528	9.06791	8.83931	8.24614	9.94562	9.53979	9.28739	8.9228	8.39748	9.9644	9.55966	9.64467	9.42743	8.94797	10.061	9.76868	9.74012	9.64468	9.16217	10.0995	10.0849	9.92178	10.0127	9.34676
PCA_1-093	10.0571	9.45983	9.16705	8.70202	8.2183	10.2042	9.5367	9.17218	8.82305	8.23782	9.90344	9.40009	9.40003	8.80142	8.50666	10.003	9.55097	9.56424	9.38912	8.92742	9.97517	9.79693	9.93111	9.62479	9.14129	10.0022	10.1257	9.9785	9.90761	9.35145
PCA_1-094	9.95247	9.40827	9.20725	8.80473	8.21118	10.15	9.49227	9.18799	8.78164	8.1654	10.075	9.39704	9.42606	8.91948	8.44781	10.0241	9.60068	9.56652	9.30686	8.91471	9.97895	9.82921	9.8134	9.63006	9.14721	10.0922	10.0114	9.87207	9.79974	9.45618
PCA_1-095	9.86153	9.41304	9.15514	8.759	8.20251	10.0409	9.34297	9.11504	8.78466	8.30276	10.0326	9.54097	9.33098	8.75109	8.44257	9.98138	9.56661	9.5576	9.3496	8.94793	9.90676	9.82198	9.71883	9.74982	9.0541	10.092	10.1529	9.90032	9.69486	9.54916
PCA_1-096	10.029	9.40608	9.22144	8.79292	8.09136	10.0595	9.44383	9.11888	8.83197	8.17606	9.90697	9.42594	9.23235	8.7731	8.51058	10.0799	9.60522	9.66126	9.30567	8.9835	9.90182	9.79894	9.94073	9.63448	9.12314	10.0491	10.055	9.92081	9.93005	9.37639
PCA_1-097	9.95854	9.46243	9.18859	8.81647	8.07328	10.0001	9.50893	9.1224	8.85617	8.24401	10.1202	9.46956	9.32405	8.89961	8.46591	9.95125	9.70469	9.70409	9.35001	8.95506	10.0269	9.75687	9.82135	9.64704	9.18508	10.1299	10.2087	9.81244	10.0246	9.41063
PCA_1-098	10.1657	9.51593	9.2267	8.90762	8.15977	10.0938	9.50145	9.18072	8.91422	8.29758	10.0102	9.54474	9.3903	8.8525	8.38531	10.0166	9.74693	9.58756	9.36668	8.91782	10.0932	9.89086	9.86845	9.64625	9.15621	10.0243	10.0513	9.80684	9.80678	9.45717
PCA_1-099	9.90833	9.63765	9.08349	8.85556	8.14838	10.0396	9.56048	9.19518	8.81816	8.27914	10.0656	9.44227	9.22122	8.88177	8.49328	9.94502	9.7532	9.63844	9.30569	8.96892	9.98506	9.73824	9.88936	9.60289	9.18914	10.0803	10.0119	9.80281	9.81682	9.2435
PCA_1-100	9.76277	9.39629	9.27178	8.76708	8.10128	9.99838	9.52826	9.17634	8.8065	8.23059	10.0217	9.44073	9.29746	8.872	8.41141	10.0484	9.58363	9.63678	9.42264	9.04122	10.009	9.7528	9.83184	9.62086	9.19132	10.0966	9.99356	9.87875	9.83753	9.22355

## Sheet: lambda_0.46416
Row	kernel_0mm_parcels_100	kernel_0mm_parcels_200	kernel_0mm_parcels_400	kernel_0mm_parcels_1000	kernel_0mm_vertex	kernel_5mm_parcels_100	kernel_5mm_parcels_200	kernel_5mm_parcels_400	kernel_5mm_parcels_1000	kernel_5mm_vertex	kernel_10mm_parcels_100	kernel_10mm_parcels_200	kernel_10mm_parcels_400	kernel_10mm_parcels_1000	kernel_10mm_vertex	kernel_20mm_parcels_100	kernel_20mm_parcels_200	kernel_20mm_parcels_400	kernel_20mm_parcels_1000	kernel_20mm_vertex	kernel_30mm_parcels_100	kernel_30mm_parcels_200	kernel_30mm_parcels_400	kernel_30mm_parcels_1000	kernel_30mm_vertex	kernel_40mm_parcels_100	kernel_40mm_parcels_200	kernel_40mm_parcels_400	kernel_40mm_parcels_1000	kernel_40mm_vertex
PCA_1-001	12.2263	12.127	12.1155	12.0687	11.6396	12.3115	12.2125	12.2215	12.1804	11.9096	12.3592	12.2553	12.2949	12.2831	12.0905	12.3379	12.2545	12.2962	12.3145	12.1815	12.2842	12.2434	12.2602	12.3195	12.1901	12.2933	12.2091	12.2247	12.2885	12.1744
PCA_1-002	12.218	12.1263	12.0966	12.073	10.8557	12.3141	12.2072	12.2064	12.18	11.0078	12.3439	12.2569	12.2854	12.2771	11.6362	12.3466	12.2663	12.3013	12.309	12.1543	12.2907	12.2237	12.2854	12.3592	12.2195	12.2458	12.2342	12.2598	12.2655	12.1762
PCA_1-003	11.8428	11.3782	10.9999	10.6263	10.8378	11.8763	11.3936	11.0853	10.6122	10.9169	11.7923	11.4534	11.176	10.7678	10.9651	11.7992	11.5061	11.4257	11.1023	11.3187	11.8407	11.6069	11.4893	11.2953	11.4923	11.8096	11.61	11.5479	11.4309	11.5181
PCA_1-004	11.0294	10.8249	10.9067	10.6301	9.75275	11.1208	10.9544	11.0146	10.6297	9.78963	11.2494	11.0796	11.1426	10.7633	10.0284	11.2885	11.2641	11.2786	11.0896	10.8942	11.312	11.3441	11.354	11.192	10.9651	11.3338	11.3573	11.2889	11.2109	11.0305
PCA_1-005	11.0797	10.7534	10.718	10.1925	9.12617	11.2122	10.8921	10.8358	10.2722	9.45098	11.2258	10.9981	10.9938	10.6144	9.99337	11.2483	11.1928	11.2389	11.0736	10.9004	11.2487	11.2077	11.2549	11.1654	10.9641	11.2735	11.2125	11.2561	11.2072	11.0108
PCA_1-006	11.0334	10.6767	10.4176	9.36843	8.96526	11.0914	10.8214	10.6311	9.62969	9.46496	11.1896	10.9711	10.8623	10.5454	9.90519	11.2089	11.1603	11.2092	11.0656	10.8676	11.2355	11.2519	11.2619	11.1776	10.9463	11.2734	11.2171	11.2899	11.2117	11.0151
PCA_1-007	10.8468	10.4427	10.0128	9.41153	8.77655	10.9454	10.7496	10.1212	9.46144	8.84086	11.1007	10.9561	10.776	9.89139	8.84636	11.2346	11.1921	11.2082	11.0816	10.5533	11.229	11.2262	11.2574	11.1673	10.8382	11.2177	11.2238	11.2815	11.205	11.0159
PCA_1-008	10.8393	10.2246	9.98863	9.36157	8.81597	10.9459	10.3674	10.0576	9.42967	8.77392	11.1032	10.7122	10.3071	9.78288	8.88385	11.2715	11.1588	11.0438	10.8726	10.5129	11.2171	11.1863	11.153	11.003	10.8107	11.2025	11.2935	11.2119	11.1579	10.8549
PCA_1-009	10.8487	10.2159	10.0035	9.35481	8.78517	10.9462	10.3182	10.0416	9.42112	8.8113	11.0983	10.5365	10.2608	9.73537	8.87753	11.2311	11.0263	10.7048	10.534	10.0989	11.2262	11.1728	11.1157	10.9948	10.7738	11.1999	11.3073	11.2327	11.1811	10.8727
PCA_1-010	10.7647	10.0705	9.67676	9.41369	8.8008	10.7986	10.0769	9.71868	9.39917	8.80561	10.8742	10.1339	9.88033	9.53084	8.78759	11.0745	10.6117	10.3146	10.0953	9.82293	11.2446	11.0295	10.5759	10.465	10.317	11.2349	11.1904	10.8989	10.8843	10.8836
PCA_1-011	10.5625	9.99504	9.67218	9.36342	8.80702	10.8296	10.1037	9.73961	9.40167	8.75471	10.9228	10.188	9.95147	9.53676	8.8111	10.7588	10.55	10.2306	10.0884	9.76514	10.7502	11.0327	10.569	10.5402	10.2262	11.155	11.238	10.7386	10.7874	10.4374
PCA_1-012	10.6183	10.0103	9.67999	9.34781	8.75517	10.6527	10.0923	9.67743	9.43824	8.76485	10.7926	10.1776	9.90985	9.5625	8.81969	10.7726	10.4302	10.2236	10.047	9.83152	10.7152	10.5618	10.5844	10.4394	10.27	10.8426	10.7001	10.7472	10.7113	10.4414
PCA_1-013	10.643	10.0729	9.66016	9.3976	8.60444	10.6522	10.0708	9.72033	9.47881	8.55608	10.7285	10.1725	9.97363	9.53678	8.74736	10.8739	10.3881	10.2528	10.0555	9.77535	10.7057	10.5937	10.5242	10.4404	10.3174	10.7676	10.7622	10.7516	10.6883	10.4147
PCA_1-014	10.5695	9.86388	9.61653	9.08373	8.61082	10.701	9.94948	9.74505	9.38154	8.5372	10.7438	10.0262	9.90028	9.49126	8.79537	10.842	10.3406	10.1329	9.98985	9.75022	10.7074	10.4643	10.3578	10.2925	10.2483	10.8086	10.6707	10.5164	10.4013	10.482
PCA_1-015	10.6114	9.91628	9.61014	9.11418	8.62108	10.6371	9.91501	9.70064	9.32482	8.50918	10.7605	10.0705	9.93726	9.51432	8.7088	10.7951	10.256	10.2164	9.99274	9.80828	10.6795	10.4797	10.4614	10.3612	10.2304	10.6923	10.5857	10.5362	10.4299	10.3857
PCA_1-016	10.4707	9.91013	9.35692	8.99197	8.46534	10.5748	9.98624	9.5402	9.00372	8.48155	10.5555	10.0173	9.89277	9.48478	8.71228	10.628	10.2757	10.1633	10.0992	9.7888	10.6407	10.4446	10.3817	10.3039	10.2069	10.6973	10.5843	10.4408	10.4397	10.4326
PCA_1-017	10.4219	9.85129	9.37564	8.92912	8.47821	10.5173	9.957	9.59741	9.01759	8.45501	10.6141	10.0359	9.87964	9.35165	8.67457	10.6212	10.3183	10.1676	10.0403	9.68203	10.7203	10.4229	10.384	10.2906	10.2159	10.6873	10.652	10.5359	10.4493	10.3637
PCA_1-018	10.4652	9.93927	9.37753	8.89262	8.49732	10.4936	9.97774	9.4964	9.03552	8.54258	10.5745	10.0324	9.86248	9.33129	8.68844	10.5958	10.2651	10.1898	10.0097	9.70119	10.659	10.457	10.3979	10.2582	10.1911	10.6878	10.6366	10.4502	10.4985	10.4208
PCA_1-019	10.46	9.84932	9.3842	8.87418	8.44213	10.5407	9.99681	9.44316	8.98304	8.52574	10.5843	10.0071	9.88021	9.28815	8.68681	10.666	10.3209	10.2111	10.0091	9.46153	10.6152	10.4275	10.3917	10.3029	10.2045	10.7366	10.5458	10.464	10.394	10.2723
PCA_1-020	10.3699	9.82562	9.26359	8.87668	8.39704	10.4992	9.96539	9.43186	9.00094	8.47505	10.661	10.0811	9.76032	9.31715	8.68005	10.6467	10.293	10.1511	10.0954	9.39898	10.6621	10.4041	10.3798	10.344	10.2133	10.6288	10.5747	10.4453	10.3851	10.2773
PCA_1-021	10.3599	9.84572	9.30247	8.91387	8.40367	10.4995	9.93539	9.43004	9.01808	8.45892	10.6395	10.0421	9.85244	9.2748	8.73769	10.6332	10.2965	10.184	10.0143	9.44001	10.6434	10.4194	10.3942	10.3088	10.2131	10.6882	10.5318	10.5231	10.3878	10.338
PCA_1-022	10.3027	9.82861	9.39186	8.91657	8.43403	10.453	9.86623	9.47059	8.99957	8.44517	10.5951	10.0165	9.68921	9.22775	8.70514	10.6756	10.3877	10.2127	10.0591	9.42351	10.7038	10.4305	10.4017	10.3629	10.0819	10.636	10.5254	10.4267	10.3975	10.284
PCA_1-023	10.2896	9.8342	9.3339	8.88743	8.46965	10.4413	9.9456	9.45816	8.98766	8.42744	10.5905	9.98483	9.64033	9.192	8.69535	10.6499	10.2041	10.0873	10.0123	9.42044	10.6232	10.4172	10.3476	10.3121	10.1676	10.6575	10.585	10.4743	10.3662	10.2487
PCA_1-024	10.2033	9.86399	9.31952	8.89603	8.46913	10.3163	9.89213	9.42046	8.96972	8.44657	10.641	9.97698	9.79788	9.22097	8.66134	10.5157	10.2472	10.052	9.83638	9.40904	10.6222	10.4022	10.3569	10.2147	10.0359	10.6076	10.5529	10.4552	10.4487	10.2048
PCA_1-025	10.254	9.81922	9.3601	8.87437	8.40023	10.3694	9.92935	9.4545	8.87345	8.47781	10.5703	9.9681	9.72468	9.19994	8.67505	10.6146	10.1806	9.98665	9.88932	9.466	10.5605	10.3588	10.2679	10.2829	9.93473	10.663	10.5464	10.465	10.4183	10.2542
PCA_1-026	10.2764	9.78653	9.32158	8.84534	8.38976	10.3596	9.91375	9.41678	8.87173	8.48663	10.5672	9.9702	9.70943	9.18266	8.70282	10.582	10.2732	9.98204	9.88719	9.37269	10.5851	10.4238	10.3642	10.2873	9.94682	10.5867	10.5918	10.4279	10.3817	10.2437
PCA_1-027	10.1741	9.78462	9.25576	8.88128	8.44913	10.3352	9.84676	9.46435	8.94626	8.44418	10.5073	9.91425	9.79058	9.16053	8.65234	10.5709	10.3118	10.0024	9.98995	9.4465	10.5535	10.4168	10.3941	10.2587	9.81239	10.5912	10.5389	10.4908	10.5368	10.2882
PCA_1-028	10.1823	9.80588	9.27224	8.82431	8.41827	10.3159	9.77534	9.45369	8.94397	8.47799	10.5055	9.77535	9.68889	9.11852	8.67758	10.5731	10.2465	10.0448	9.87026	9.40814	10.5664	10.3812	10.2761	10.2791	9.85388	10.5765	10.5253	10.4635	10.3725	10.2192
PCA_1-029	10.1727	9.69064	9.27295	8.81788	8.45426	10.2742	9.84252	9.50036	8.9238	8.45602	10.354	9.83464	9.76694	9.17694	8.68384	10.5394	10.2546	9.992	9.70872	9.3681	10.5538	10.3977	10.3387	10.2738	9.81622	10.4979	10.5535	10.4602	10.3907	10.1118
PCA_1-030	10.1605	9.63947	9.24677	8.79758	8.41632	10.2352	9.72488	9.37083	8.89379	8.49012	10.4096	9.73379	9.75989	9.18454	8.67815	10.486	10.2786	9.98448	9.7693	9.37653	10.5851	10.3465	10.3327	10.233	9.88095	10.5516	10.5373	10.4848	10.3512	10.1898
PCA_1-031	10.2135	9.69734	9.22573	8.8716	8.43087	10.2279	9.70977	9.36435	8.9467	8.43426	10.3787	9.8261	9.71562	9.14998	8.68732	10.4147	10.1974	10.0197	9.72667	9.40318	10.6064	10.3951	10.3934	10.1292	9.81683	10.5525	10.5635	10.4394	10.2438	10.183
PCA_1-032	10.1903	9.65437	9.23265	8.83218	8.44801	10.1748	9.68209	9.33963	8.85929	8.45467	10.4294	9.81577	9.71474	9.08519	8.64082	10.4453	10.1799	10.01	9.80609	9.32469	10.5911	10.377	10.3404	10.2214	9.85409	10.4697	10.5881	10.4032	10.3438	10.1589
PCA_1-033	10.2208	9.65893	9.28387	8.84224	8.4498	10.2244	9.74947	9.26802	8.91823	8.42931	10.3555	9.78642	9.64939	9.1063	8.65976	10.3877	10.183	10.0155	9.69575	9.38394	10.5202	10.4169	10.3834	10.1426	9.81194	10.521	10.5636	10.439	10.2717	10.1537
PCA_1-034	10.1538	9.66003	9.2008	8.8693	8.46681	10.2414	9.70572	9.35125	8.90533	8.35235	10.3342	9.88838	9.66446	9.05578	8.72863	10.4273	10.2091	10.075	9.72897	9.32623	10.5249	10.3937	10.3402	10.1461	9.74782	10.5644	10.601	10.4282	10.2895	10.1486
PCA_1-035	10.2257	9.73143	9.23923	8.83629	8.39411	10.3041	9.66286	9.37006	8.86854	8.35934	10.4211	9.77391	9.50105	9.10452	8.64587	10.3704	10.1969	10.0047	9.74296	9.30255	10.5581	10.4261	10.3242	10.1924	9.8225	10.4661	10.5288	10.3873	10.3184	9.91001
PCA_1-036	10.0904	9.80141	9.23532	8.84655	8.47569	10.2222	9.75931	9.28264	8.90715	8.37541	10.4005	9.74786	9.44054	9.03053	8.63249	10.4336	10.1567	9.86326	9.75022	9.37998	10.5544	10.3081	10.3141	10.1855	9.78357	10.4427	10.5445	10.3937	10.3435	9.91974
PCA_1-037	10.2207	9.64536	9.26831	8.76173	8.39466	10.1968	9.711	9.32698	8.90306	8.40294	10.3887	9.61447	9.47813	9.06001	8.63492	10.4347	10.1104	9.79885	9.66703	9.25527	10.5085	10.3226	10.3113	10.0887	9.6898	10.4271	10.5366	10.4224	10.3532	9.845
PCA_1-038	10.1844	9.64408	9.23791	8.81214	8.41528	10.2415	9.79688	9.24903	8.93143	8.35716	10.4097	9.72121	9.47929	9.0952	8.68417	10.4135	9.94601	9.74004	9.69808	9.33793	10.4979	10.3153	10.3485	10.1197	9.7545	10.462	10.6044	10.4051	10.2487	9.83368
PCA_1-039	10.1527	9.73209	9.23659	8.86227	8.43367	10.2345	9.75142	9.36927	8.8712	8.41933	10.3819	9.70834	9.4675	9.08808	8.67305	10.5249	9.93096	9.87575	9.67428	9.37966	10.5286	10.3145	10.3172	10.1221	9.69353	10.4268	10.5749	10.379	10.3266	9.70949
PCA_1-040	10.1699	9.63899	9.30102	8.86288	8.38633	10.2415	9.74627	9.2914	8.90831	8.30568	10.3531	9.703	9.46757	9.04849	8.57326	10.4895	10.0548	9.8171	9.67412	9.32475	10.4722	10.1995	10.3106	10.1862	9.73235	10.4169	10.5072	10.4412	10.3765	9.72931
PCA_1-041	10.24	9.65017	9.29246	8.80286	8.39338	10.2061	9.76302	9.32897	8.91424	8.28347	10.4004	9.64441	9.44888	8.9852	8.66507	10.4086	10.001	9.86312	9.69324	9.25711	10.4547	10.1732	10.1956	10.2696	9.73195	10.4502	10.5514	10.4596	10.2716	9.75366
PCA_1-042	10.1737	9.73161	9.24186	8.85914	8.45647	10.2259	9.71125	9.30662	8.89326	8.24923	10.4437	9.72787	9.47701	9.01392	8.60989	10.4571	9.98611	9.84659	9.65838	9.31779	10.5285	10.2863	10.1936	10.1489	9.66023	10.4021	10.5286	10.475	10.3616	9.81306
PCA_1-043	10.2113	9.63936	9.24609	8.85681	8.37802	10.2086	9.75634	9.37501	8.87725	8.24355	10.388	9.72239	9.48832	9.06458	8.59538	10.4366	9.95042	9.82854	9.55037	9.25983	10.3688	10.1303	10.2303	10.0134	9.663	10.4534	10.4712	10.4697	10.338	9.72323
PCA_1-044	10.1886	9.72103	9.25436	8.80545	8.37064	10.2188	9.7131	9.3392	8.85976	8.37399	10.4071	9.64372	9.58039	9.02312	8.62254	10.4184	9.91463	9.82521	9.51641	9.28459	10.4383	10.0815	10.2546	10.0293	9.62525	10.3952	10.449	10.4544	10.2913	9.8026
PCA_1-045	10.1747	9.72311	9.27118	8.85991	8.40235	10.2651	9.74383	9.37793	8.88412	8.30418	10.3413	9.72397	9.52195	9.05457	8.54399	10.4571	9.9441	9.82081	9.58841	9.33474	10.3467	9.98151	10.1687	10.0237	9.70077	10.336	10.3903	10.3359	10.0936	9.75233
PCA_1-046	10.245	9.53166	9.19274	8.86823	8.38595	10.2119	9.75615	9.35305	8.83235	8.33699	10.4605	9.66475	9.6051	8.97245	8.65464	10.4775	9.95791	9.71289	9.54656	9.28782	10.408	10.0577	10.2017	10.0677	9.62399	10.2653	10.2524	10.2329	10.1295	9.73675
PCA_1-047	10.1232	9.64302	9.20968	8.85771	8.41019	10.1763	9.68311	9.33636	8.90341	8.26853	10.2654	9.69299	9.47539	9.08307	8.60663	10.3918	9.79493	9.66429	9.56467	9.27745	10.4296	10.0493	10.2095	9.95737	9.72318	10.3066	10.2637	10.3493	10.1949	9.75004
PCA_1-048	10.1899	9.58903	9.30067	8.76932	8.38885	10.3154	9.7802	9.30955	8.86384	8.33415	10.3384	9.65573	9.50842	8.93372	8.59039	10.2168	9.91819	9.79972	9.50957	9.17008	10.5151	10.0224	10.1765	10.0079	9.61897	10.3203	10.2494	10.2977	10.1424	9.70707
PCA_1-049	10.161	9.61965	9.2921	8.83431	8.43109	10.2624	9.74551	9.34481	8.84706	8.32214	10.2709	9.62373	9.5454	9.03553	8.56969	10.2698	9.94073	9.87401	9.44041	9.25435	10.3553	10.0419	10.1791	9.99458	9.5344	10.2124	10.2733	10.2848	10.1447	9.71346
PCA_1-050	10.1659	9.62936	9.30758	8.77569	8.4079	10.2356	9.64501	9.30323	8.83442	8.28882	10.2705	9.65754	9.56975	8.97983	8.58095	10.2603	9.79794	9.82382	9.53087	9.15251	10.3477	9.98492	10.1707	9.93239	9.61735	10.214	10.361	10.1267	10.0903	9.71511
PCA_1-051	10.1236	9.58747	9.29742	8.76946	8.39273	10.1734	9.70074	9.26224	8.83747	8.33643	10.2768	9.67911	9.48813	8.96344	8.57599	10.2435	9.90856	9.76648	9.57249	9.26983	10.305	9.94871	10.1649	9.95171	9.7314	10.2623	10.2868	10.2502	10.1927	9.73724
PCA_1-052	10.104	9.62784	9.27411	8.78455	8.44673	10.191	9.67992	9.31363	8.77693	8.32871	10.2061	9.67321	9.47579	8.95885	8.55964	10.3185	9.8326	9.77245	9.55267	9.18229	10.3061	10.0416	10.2422	10.0188	9.68256	10.3104	10.2581	10.1614	10.1239	9.67474
PCA_1-053	10.1651	9.57089	9.29266	8.80007	8.47286	10.206	9.64333	9.34746	8.81587	8.314	10.1974	9.62385	9.54812	8.96544	8.5937	10.1565	9.78928	9.62911	9.59536	9.20055	10.3601	10.0559	10.2721	10.0683	9.64075	10.1475	10.2427	10.1479	10.1192	9.71401
PCA_1-054	10.1845	9.65238	9.19834	8.77811	8.3881	10.1854	9.65487	9.34345	8.7575	8.29245	10.2284	9.63261	9.60448	9.09846	8.57334	10.2037	9.78755	9.62589	9.47277	9.13025	10.2802	9.97417	10.2258	9.99622	9.68179	10.2476	10.2134	10.1592	10.2091	9.66844
PCA_1-055	10.1745	9.62352	9.24561	8.78665	8.42515	10.1822	9.68059	9.24694	8.84657	8.31553	10.2075	9.64263	9.46616	8.99872	8.55701	10.2794	9.83854	9.62888	9.58986	9.18046	10.2321	10.0022	10.2217	9.95001	9.63626	10.1821	10.3738	10.1293	10.2005	9.64622
PCA_1-056	10.1481	9.58298	9.26754	8.85708	8.37292	10.2496	9.70347	9.27197	8.8039	8.2929	10.1895	9.72492	9.44786	8.89339	8.59991	10.2311	9.83871	9.7127	9.5727	9.12419	10.2324	10.0554	10.2061	9.93068	9.49649	10.1805	10.2837	10.1981	10.1254	9.72742
PCA_1-057	10.192	9.53041	9.15557	8.78221	8.38895	10.26	9.6823	9.2257	8.78207	8.27968	10.2572	9.64492	9.52068	8.98412	8.58363	10.1753	9.80816	9.67528	9.49329	9.16792	10.1286	10.0209	10.1818	10.0683	9.52354	10.1679	10.3418	10.1697	10.2094	9.67566
PCA_1-058	10.2021	9.57763	9.22134	8.79388	8.33084	10.1972	9.63519	9.30557	8.86244	8.30144	10.2046	9.66298	9.41314	8.90433	8.58813	10.1286	9.90324	9.66338	9.45554	9.16292	10.316	9.98954	10.3069	9.97877	9.6554	10.1506	10.2412	10.1624	10.1582	9.67232
PCA_1-059	10.1863	9.48988	9.27726	8.81308	8.34356	10.2005	9.70211	9.26814	8.80678	8.32933	10.1292	9.61016	9.5187	8.96138	8.51255	10.1906	9.82159	9.72002	9.62263	9.1992	10.1976	10.0305	10.1534	9.97857	9.624	10.1668	10.25	10.1626	10.1075	9.77713
PCA_1-060	10.1809	9.56126	9.19071	8.84134	8.25591	10.1783	9.71234	9.22886	8.75251	8.30786	10.1254	9.71734	9.592	8.95774	8.561	10.1243	9.91128	9.64446	9.54988	9.10172	10.235	10.0702	10.1982	9.88214	9.56485	10.1398	10.2305	10.0739	10.1541	9.6278
PCA_1-061	10.144	9.48509	9.16243	8.75064	8.32083	10.1726	9.60252	9.24518	8.78472	8.24643	10.1703	9.67355	9.50238	8.95186	8.53171	10.1028	9.91821	9.56056	9.54389	9.11774	10.2096	10.0136	10.2618	10.0476	9.64494	10.1257	10.2168	10.0788	10.1666	9.73445
PCA_1-062	10.1142	9.55187	9.23457	8.86719	8.23452	10.197	9.67321	9.29517	8.84451	8.22166	10.1194	9.62649	9.45364	9.00902	8.55615	10.0235	9.79168	9.66314	9.43811	9.08298	10.2131	9.97502	10.2485	10.0431	9.49875	10.1456	10.2347	10.1492	10.2004	9.66333
PCA_1-063	10.0019	9.56618	9.24995	8.83391	8.20375	10.2126	9.68981	9.36317	8.74282	8.31967	10.2356	9.63698	9.50839	8.94133	8.55291	10.1599	9.8936	9.69976	9.49467	9.12011	10.2041	10.024	10.2384	9.99628	9.56873	10.2377	10.2978	10.172	10.2176	9.73314
PCA_1-064	10.0871	9.55552	9.21147	8.79981	8.24594	10.0315	9.7393	9.31613	8.76207	8.24882	10.0662	9.63568	9.55777	8.87296	8.56498	10.1255	9.80347	9.66162	9.5174	9.16856	10.2751	9.99492	10.1359	9.89825	9.56307	10.2063	10.2853	10.1253	10.1109	9.63161
PCA_1-065	9.94893	9.56968	9.285	8.7314	8.25183	10.1119	9.60422	9.30087	8.81035	8.21378	10.259	9.60322	9.50875	9.00275	8.58257	10.1406	9.90007	9.76296	9.49501	9.08077	10.1152	10.0211	10.2166	9.95111	9.5051	10.2007	10.1827	10.1967	10.0992	9.67981
PCA_1-066	10.1704	9.50413	9.19957	8.77565	8.20398	10.1754	9.53312	9.29219	8.79975	8.29166	10.1757	9.64563	9.4058	9.05561	8.57152	10.136	9.83741	9.74637	9.46893	9.10515	10.124	10.0134	10.1019	9.85922	9.52234	10.1572	10.2515	10.2172	10.1111	9.68366
PCA_1-067	10.0159	9.54301	9.25079	8.84653	8.23117	10.0439	9.62214	9.33599	8.82899	8.22083	10.2677	9.62329	9.55916	9.01057	8.54407	10.2352	9.8104	9.70533	9.47986	9.09528	10.2175	9.91575	10.1795	9.89532	9.5755	10.1528	10.2693	10.1857	10.0738	9.68484
PCA_1-068	10.0204	9.52961	9.2465	8.8491	8.30476	10.0312	9.69033	9.20112	8.82526	8.2494	10.1791	9.69599	9.44071	8.97587	8.58711	10.1431	9.76698	9.65832	9.44855	9.10245	10.2569	9.99667	10.1344	9.86064	9.41645	10.2093	10.2083	10.1055	10.1297	9.69295
PCA_1-069	10.0875	9.6074	9.20519	8.77198	8.20836	10.1543	9.66978	9.24532	8.79174	8.22225	10.1914	9.63741	9.49715	8.98335	8.61925	10.1785	9.89578	9.64977	9.47532	9.22594	10.1658	10.0077	10.1173	9.98307	9.44707	10.1722	10.2017	10.0537	10.059	9.65731
PCA_1-070	10.0728	9.562	9.22748	8.84994	8.23385	10.1554	9.59884	9.30903	8.87787	8.25073	10.1103	9.55155	9.49897	8.99069	8.56912	10.1912	9.86873	9.74612	9.53219	9.09079	10.2287	9.92447	10.1763	9.94561	9.41796	10.1884	10.2409	10.1723	10.1346	9.7446
PCA_1-071	10.109	9.59141	9.19083	8.77102	8.26232	10.1255	9.73368	9.32858	8.90245	8.24463	10.0035	9.54341	9.53372	8.96257	8.59292	10.1819	9.93272	9.6844	9.45033	9.06444	10.2599	10.0124	10.2341	9.84406	9.45584	10.2319	10.3582	10.178	10.0335	9.62324
PCA_1-072	10.0447	9.49549	9.19418	8.80736	8.20477	10.0964	9.58592	9.29454	8.79704	8.27407	10.0303	9.66155	9.47432	9.03873	8.57081	10.1262	9.84548	9.73033	9.45595	9.1138	10.1742	9.86864	10.1188	9.73467	9.44926	10.3211	10.2761	10.1232	10.0398	9.59477
PCA_1-073	10.0493	9.59416	9.18383	8.7392	8.18188	10.0064	9.65123	9.20444	8.84628	8.24334	10.0174	9.62756	9.52092	8.9003	8.59085	10.1971	9.89415	9.66103	9.51492	9.19333	10.1775	9.962	10.1513	9.7825	9.54125	10.1459	10.2331	10.1327	10.1074	9.7779
PCA_1-074	10.0516	9.55485	9.22562	8.85733	8.25233	10.1812	9.66769	9.24951	8.80929	8.22463	9.98524	9.58988	9.58058	9.00661	8.56538	10.1775	9.832	9.71696	9.44541	9.15228	10.1231	9.88622	10.194	9.82966	9.45831	10.1064	10.2235	10.2689	10.1159	9.80381
PCA_1-075	10.0275	9.62524	9.28668	8.84241	8.24365	10.1078	9.75393	9.30911	8.80621	8.25565	10.0009	9.66764	9.5203	8.991	8.61075	10.0872	9.87226	9.76756	9.49625	9.04605	10.2326	9.92311	10.1466	9.769	9.41473	10.1247	10.2306	10.2516	9.98323	9.62936
PCA_1-076	10.0576	9.63169	9.14456	8.84419	8.23228	10.1672	9.64774	9.22939	8.8699	8.23983	10.0691	9.67635	9.41178	8.96996	8.5403	10.1019	9.94589	9.72537	9.47981	9.08458	10.1532	9.8373	10.1979	9.85255	9.40886	10.1563	10.146	10.1606	10.1494	9.69891
PCA_1-077	10.0204	9.58723	9.21625	8.86154	8.23016	10.1139	9.77542	9.31061	8.9272	8.25278	10.0214	9.684	9.4968	8.99213	8.5432	10.2491	9.81871	9.70254	9.47694	9.09929	10.2383	9.87388	10.185	9.83377	9.37986	10.1806	10.1635	10.2319	10.023	9.69667
PCA_1-078	10.0643	9.51367	9.23158	8.98584	8.26274	10.0928	9.63783	9.23025	8.78205	8.22211	10.0717	9.58391	9.49538	9.01746	8.55187	10.1781	9.86302	9.73515	9.38723	9.13875	10.1903	9.97639	10.2388	9.82141	9.51992	10.0435	10.2473	10.1545	10.0968	9.70584
PCA_1-079	10.0423	9.59159	9.24405	8.78284	8.19222	10.1777	9.70972	9.22698	8.81415	8.22716	10.0432	9.65342	9.49894	9.06273	8.59193	10.2071	9.90248	9.64055	9.42647	9.11237	10.1045	9.84865	10.2048	9.92323	9.41086	10.1399	10.2717	10.1587	10.0727	9.67329
PCA_1-080	10.1003	9.55947	9.14282	8.85788	8.24035	10.1436	9.71319	9.17368	8.85868	8.26221	10.0646	9.64851	9.53701	9.10001	8.58883	10.208	9.85059	9.73408	9.41865	9.04296	10.2223	9.8715	10.0777	9.77652	9.44745	10.0877	10.1676	10.1371	10.1469	9.67675
PCA_1-081	10.1301	9.46776	9.19976	8.87604	8.24961	10.0773	9.61502	9.26928	8.85684	8.28768	10.089	9.71009	9.50714	8.93147	8.57119	10.2648	9.87357	9.6369	9.46226	9.05487	10.0598	10.009	10.144	9.8448	9.49629	10.1818	10.266	10.212	10.0399	9.64506
PCA_1-082	10.1408	9.59954	9.27402	8.83328	8.3047	10.2079	9.67453	9.25882	8.87409	8.27542	10.0357	9.69505	9.48374	9.03436	8.5355	10.1299	9.92932	9.71611	9.42127	9.10217	10.1843	9.93982	10.1275	9.8936	9.32709	10.1244	10.2266	10.1661	10.0644	9.65207
PCA_1-083	10.0397	9.53135	9.14685	8.7913	8.30638	10.1569	9.66783	9.17185	8.87863	8.31422	10.106	9.66421	9.45259	9.05052	8.59022	10.1136	9.88227	9.78933	9.49023	9.08335	10.1737	9.9366	10.2028	9.83159	9.45783	10.2011	10.1973	10.1171	10.0324	9.58981
PCA_1-084	10.1488	9.54892	9.15443	8.84992	8.1691	10.1107	9.69251	9.21481	8.84192	8.23876	10.0183	9.69074	9.4426	9.09714	8.60284	10.2289	9.90433	9.78287	9.44447	9.11972	10.1635	9.85484	10.0725	9.84458	9.41229	10.2041	10.2352	10.0853	9.99512	9.62293
PCA_1-085	10.2408	9.5595	9.19495	8.79061	8.24899	10.213	9.67157	9.34324	8.80617	8.305	10.1179	9.69941	9.43525	8.94438	8.60947	10.1569	9.90599	9.65988	9.48697	9.07034	10.1812	9.94367	10.2325	9.88533	9.45515	10.1101	10.1249	10.0595	10.0023	9.60794
PCA_1-086	10.0266	9.55329	9.20223	8.80133	8.26837	10.2018	9.73648	9.29779	8.88603	8.28987	10.0819	9.6635	9.46122	8.98001	8.57256	10.1759	9.83685	9.66721	9.43752	9.05988	10.2188	9.96494	10.0605	9.80421	9.5065	10.2136	10.1965	10.0966	9.97407	9.65033
PCA_1-087	10.1482	9.64053	9.21294	8.76805	8.24396	10.169	9.63245	9.26366	8.84554	8.19031	10.0085	9.61115	9.47776	8.94835	8.58809	10.209	9.83478	9.77285	9.47198	9.12906	10.2589	10.0158	10.2027	9.85601	9.46339	10.1607	10.2614	10.1269	10.0436	9.71357
PCA_1-088	10.033	9.5525	9.25664	8.78055	8.24024	10.2139	9.7104	9.24781	8.91946	8.26085	10.0572	9.6781	9.57333	8.99521	8.50047	10.1623	9.79429	9.73834	9.52267	9.07561	10.1511	9.94162	10.1806	9.84611	9.45143	10.078	10.2874	10.1875	9.98056	9.73091
PCA_1-089	10.1529	9.55896	9.22043	8.81479	8.2856	10.1489	9.62643	9.2731	8.86284	8.25344	10.1062	9.64766	9.4092	9.09108	8.58104	10.1743	9.82248	9.74566	9.534	9.13969	10.0679	9.93003	10.1622	9.84181	9.33882	10.1702	10.1885	10.1267	10.0828	9.69293
PCA_1-090	10.1192	9.61459	9.29748	8.83961	8.24061	10.1656	9.6514	9.27609	8.82974	8.22185	10.095	9.61438	9.52345	9.00144	8.64075	10.1554	9.93434	9.71288	9.58362	9.21585	10.1255	9.99403	10.1365	9.76144	9.41581	10.1868	10.3149	10.1366	10.0741	9.71933
PCA_1-091	10.1209	9.57002	9.1958	8.77338	8.29106	10.1835	9.58112	9.27834	8.92847	8.29183	10.0642	9.60127	9.51151	8.991	8.53477	10.1524	9.89634	9.71359	9.51432	9.16379	10.2487	9.98518	10.097	9.87486	9.43258	10.236	10.265	10.0919	10.054	9.73185
PCA_1-092	10.1072	9.54288	9.22591	8.81013	8.30689	10.1432	9.61164	9.2609	8.89105	8.2787	10.1295	9.68033	9.49808	8.99781	8.55927	10.2746	9.81376	9.67774	9.50967	9.10273	10.1805	9.87175	10.0263	9.84854	9.46951	10.0988	10.2467	10.0822	9.93376	9.6689
PCA_1-093	10.0477	9.51252	9.29215	8.82505	8.24523	10.1355	9.69915	9.32661	8.83896	8.25377	10.1166	9.6593	9.5346	9.05308	8.59046	10.0684	9.86274	9.77239	9.47081	9.08784	10.1232	9.96635	10.0427	9.7131	9.46572	10.1261	10.2303	10.0315	9.92283	9.60442
PCA_1-094	10.1737	9.46222	9.28299	8.8459	8.29067	10.1941	9.68752	9.33863	8.85764	8.2449	10.0975	9.65705	9.50512	9.06898	8.62408	10.1501	9.79717	9.78236	9.51311	9.10789	10.1229	9.94437	10.0927	9.81534	9.38742	10.1932	10.1683	10.0234	9.99761	9.64223
PCA_1-095	10.0049	9.61836	9.23794	8.78711	8.29637	10.1225	9.59006	9.29902	8.86911	8.31538	10.1215	9.68031	9.48239	8.99162	8.56273	10.2286	9.85731	9.71913	9.56078	8.99398	10.1288	10.0217	10.048	9.79293	9.43174	10.2307	10.171	10.1001	9.94096	9.5984
PCA_1-096	10.0148	9.45426	9.20751	8.87065	8.28099	10.123	9.63446	9.25441	8.84316	8.36233	9.98543	9.65633	9.59489	8.99255	8.52513	10.2383	9.7959	9.78221	9.50306	9.05597	10.121	9.85989	10.0163	9.72865	9.44847	10.1934	10.2444	10.0398	9.97522	9.60551
PCA_1-097	10.1241	9.60189	9.21046	8.87267	8.3135	10.1398	9.58292	9.3292	8.79191	8.29445	10.0828	9.67936	9.5182	8.95397	8.6283	10.2746	9.83316	9.69832	9.52077	9.09218	10.201	9.93878	10.1124	9.80786	9.31303	10.1459	10.2038	10.0687	9.97326	9.7842
PCA_1-098	10.0869	9.48882	9.19613	8.866	8.30962	10.1415	9.60035	9.28066	8.78672	8.29914	10.1453	9.68636	9.43314	9.01418	8.65923	10.1704	9.85513	9.71331	9.5601	9.14142	10.0693	9.83655	10.1151	9.72089	9.44253	10.1208	10.2716	10.0397	9.95402	9.64362
PCA_1-099	10.0537	9.6297	9.26139	8.76907	8.35833	10.1694	9.7255	9.22625	8.7715	8.27161	10.0305	9.65021	9.49846	8.98075	8.58378	10.188	9.86686	9.76314	9.45791	9.13826	10.1424	10.0156	10.1777	9.80441	9.47811	10.0886	10.2008	10.0569	9.9816	9.63104
PCA_1-100	10.034	9.45125	9.1854	8.78468	8.25453	10.0923	9.51694	9.25473	8.86142	8.2807	10.0969	9.66272	9.38844	8.98563	8.64738	10.1521	9.76025	9.729	9.58177	9.22239	10.1089	9.80243	10.0121	9.88495	9.46373	10.243	10.1354	10.1066	9.91396	9.63911

## Sheet: lambda_1
Row	kernel_0mm_parcels_100	kernel_0mm_parcels_200	kernel_0mm_parcels_400	kernel_0mm_parcels_1000	kernel_0mm_vertex	kernel_5mm_parcels_100	kernel_5mm_parcels_200	kernel_5mm_parcels_400	kernel_5mm_parcels_1000	kernel_5mm_vertex	kernel_10mm_parcels_100	kernel_10mm_parcels_200	kernel_10mm_parcels_400	kernel_10mm_parcels_1000	kernel_10mm_vertex	kernel_20mm_parcels_100	kernel_20mm_parcels_200	kernel_20mm_parcels_400	kernel_20mm_parcels_1000	kernel_20mm_vertex	kernel_30mm_parcels_100	kernel_30mm_parcels_200	kernel_30mm_parcels_400	kernel_30mm_parcels_1000	kernel_30mm_vertex	kernel_40mm_parcels_100	kernel_40mm_parcels_200	kernel_40mm_parcels_400	kernel_40mm_parcels_1000	kernel_40mm_vertex
PCA_1-001	12.2632	12.1485	12.1594	12.1061	11.6506	12.336	12.2438	12.252	12.1992	11.9524	12.3623	12.3225	12.3031	12.2784	12.126	12.3443	12.2963	12.3024	12.3494	12.2126	12.3391	12.2589	12.2948	12.3311	12.2064	12.2882	12.2385	12.2573	12.312	12.229
PCA_1-002	12.2444	12.1598	12.2058	12.1082	10.9526	12.3348	12.2483	12.2517	12.2074	11.0772	12.3855	12.2965	12.3128	12.3137	11.7295	12.3654	12.2962	12.3184	12.34	12.2397	12.3177	12.2778	12.2849	12.3357	12.2317	12.2962	12.2318	12.2662	12.2921	12.2153
PCA_1-003	11.9115	11.4409	11.0654	10.6974	10.9173	11.9024	11.4662	11.1461	10.69	11.0262	11.8454	11.5231	11.2426	10.8211	11.0528	11.8534	11.5898	11.4708	11.2003	11.479	11.9221	11.6523	11.581	11.3482	11.553	11.9051	11.6725	11.6326	11.4761	11.6151
PCA_1-004	11.1646	10.9039	11.0188	10.6869	9.84967	11.2251	11.0805	11.1092	10.6996	9.99597	11.2731	11.2532	11.2251	10.8285	10.2136	11.4186	11.363	11.382	11.2103	11.0336	11.4449	11.4505	11.4165	11.3215	11.0421	11.4447	11.5007	11.3941	11.3431	11.1014
PCA_1-005	11.1319	10.9089	10.9135	10.2948	9.31792	11.2021	11.0239	10.9681	10.3995	9.67105	11.2599	11.1275	11.143	10.7432	10.1508	11.3913	11.3214	11.3763	11.1765	11.0627	11.4135	11.3445	11.3858	11.305	11.0549	11.4248	11.3407	11.3954	11.3445	11.1242
PCA_1-006	11.1603	10.8279	10.7203	9.55529	9.18465	11.1908	11.03	10.857	9.81339	9.62254	11.3308	11.1386	11.0035	10.6453	10.1344	11.3416	11.277	11.3674	11.1747	11.0465	11.3839	11.3343	11.3956	11.2841	11.0674	11.4025	11.3772	11.375	11.3075	11.1283
PCA_1-007	11.0167	10.6603	10.2494	9.57243	9.02917	11.0845	10.9727	10.3319	9.63851	9.03975	11.2499	11.1035	10.994	10.0951	9.17209	11.3922	11.3503	11.367	11.1722	10.7198	11.433	11.3586	11.4124	11.3181	10.9919	11.4215	11.3551	11.4043	11.3081	11.1734
PCA_1-008	10.9865	10.518	10.2209	9.59442	9.04818	11.1109	10.6495	10.2947	9.6492	9.10591	11.2783	10.9489	10.6003	9.95408	9.20039	11.3783	11.2907	11.1912	11.0615	10.7348	11.4344	11.3791	11.3335	11.1868	11.0002	11.3979	11.3528	11.3705	11.2814	10.9805
PCA_1-009	10.9414	10.518	10.2394	9.56919	9.07679	11.1057	10.6541	10.2906	9.6225	9.08994	11.2604	10.8129	10.6136	9.98662	9.17546	11.3931	11.199	10.9676	10.8085	10.2973	11.4054	11.3866	11.2736	11.1366	10.9389	11.4025	11.3369	11.4135	11.2933	11.0183
PCA_1-010	10.9194	10.4214	10.0244	9.60332	9.04867	10.9672	10.4305	10.0703	9.6601	9.06	11.1887	10.456	10.289	9.87812	9.22745	11.2823	10.8537	10.6733	10.3609	10.1527	11.4266	11.2539	10.8264	10.7617	10.5364	11.3868	11.3563	11.0503	11.0814	11.0065
PCA_1-011	10.8149	10.4277	9.96876	9.57871	9.03918	10.995	10.4317	10.0873	9.64352	9.08447	11.2262	10.4419	10.2454	9.82368	9.23643	11.0195	10.7879	10.5693	10.4037	10.098	10.981	11.2622	10.8556	10.7212	10.555	11.3909	11.366	11.0206	11.0261	10.6337
PCA_1-012	10.7677	10.3997	9.99135	9.59482	9.02508	10.895	10.466	10.099	9.66363	9.05458	11.0617	10.4668	10.2422	9.82661	9.18627	10.9825	10.7422	10.5736	10.3764	10.1332	11.0076	10.8126	10.8486	10.7167	10.5596	11.0534	10.8979	10.9516	10.9676	10.6953
PCA_1-013	10.8027	10.4262	10.0242	9.55917	8.96767	10.9215	10.4801	10.0364	9.65608	8.93708	11.0743	10.4594	10.233	9.8484	9.12388	11.0011	10.7718	10.5916	10.3739	10.1181	11.0072	10.8765	10.8189	10.7563	10.5613	11.093	10.9098	10.9604	10.9384	10.6048
PCA_1-014	10.7901	10.3234	9.94584	9.34897	8.96157	10.8979	10.3787	10.0345	9.62602	8.89128	11.0834	10.3991	10.3079	9.89993	9.17415	11.0585	10.7275	10.5432	10.3717	10.1629	10.971	10.7906	10.7674	10.6331	10.5795	11.0268	10.9657	10.8381	10.7006	10.6093
PCA_1-015	10.7632	10.2967	9.99885	9.36363	8.96508	10.8681	10.3663	10.0375	9.60521	8.91672	11.1684	10.375	10.3308	9.85626	9.14479	11.0563	10.7445	10.5623	10.3362	10.1427	11.007	10.7824	10.7567	10.6077	10.549	11.0458	10.9034	10.8387	10.7425	10.6164
PCA_1-016	10.7201	10.3316	9.7727	9.23382	8.85281	10.7721	10.3576	9.93779	9.34144	8.95185	10.9429	10.4562	10.2842	9.85018	9.17705	10.9514	10.6958	10.5187	10.3868	10.1121	11.0443	10.7581	10.8078	10.6454	10.5737	11.0717	10.8388	10.8758	10.7237	10.6039
PCA_1-017	10.6924	10.3341	9.80562	9.26971	8.84804	10.8128	10.3729	9.93987	9.38762	8.92845	10.8909	10.3695	10.2448	9.72813	9.18338	10.954	10.6861	10.5833	10.334	10.0287	11.0068	10.7429	10.7618	10.6172	10.5881	11.0355	10.8528	10.8634	10.7452	10.6483
PCA_1-018	10.6736	10.3363	9.79747	9.26244	8.90905	10.8233	10.3413	9.94592	9.35685	8.93701	10.9245	10.3556	10.2625	9.77264	9.1985	11.0149	10.6742	10.621	10.3188	10.0627	10.969	10.7436	10.7727	10.6524	10.5713	11.076	10.8476	10.7614	10.712	10.6232
PCA_1-019	10.6941	10.2797	9.80752	9.27378	8.89544	10.7888	10.4283	10.0139	9.36058	8.91765	10.9587	10.3764	10.2649	9.77599	9.14109	10.9715	10.6886	10.6144	10.3539	9.89158	11.0199	10.7993	10.767	10.666	10.512	11.0446	10.8452	10.7707	10.7821	10.5637
PCA_1-020	10.7067	10.3367	9.78929	9.24917	8.89438	10.7944	10.347	9.91706	9.36774	8.93459	10.9255	10.377	10.1842	9.75639	9.14766	10.9881	10.7287	10.5462	10.37	9.88196	10.9671	10.8357	10.7468	10.6343	10.5727	11.0777	10.8731	10.8217	10.711	10.6001
PCA_1-021	10.7095	10.335	9.76584	9.24291	8.85624	10.798	10.3894	9.96356	9.33104	8.93259	10.918	10.4122	10.1767	9.72227	9.17964	10.9884	10.7597	10.5945	10.3518	9.85809	10.9853	10.7333	10.803	10.6728	10.561	11.0745	10.8712	10.8341	10.6981	10.5521
PCA_1-022	10.7075	10.3089	9.80553	9.23235	8.89122	10.7956	10.3676	9.94159	9.34668	8.92754	10.9037	10.4104	10.2394	9.68814	9.13644	10.9775	10.7148	10.5446	10.3817	9.82994	11.0424	10.7525	10.7664	10.6395	10.4921	11.075	10.8854	10.8149	10.7058	10.5711
PCA_1-023	10.6471	10.3266	9.78858	9.25575	8.88105	10.7126	10.4208	9.93955	9.37384	8.93227	10.9091	10.3983	10.2058	9.71971	9.13928	10.9649	10.7667	10.5602	10.3639	9.84361	10.9688	10.7553	10.7616	10.6059	10.4447	11.0481	10.8912	10.7939	10.7921	10.5947
PCA_1-024	10.602	10.3076	9.7873	9.24818	8.882	10.6869	10.3739	9.90557	9.34745	8.94891	10.9477	10.3855	10.2076	9.72264	9.16615	10.9413	10.7377	10.5023	10.2377	9.88089	10.9443	10.7558	10.7625	10.5839	10.4597	10.9923	10.8773	10.8453	10.7202	10.5985
PCA_1-025	10.6321	10.2237	9.78942	9.23513	8.85958	10.7234	10.3939	10.0064	9.33615	8.89195	10.8408	10.4059	10.2676	9.73808	9.18854	10.9456	10.737	10.5108	10.2379	9.84571	11.0299	10.7699	10.7672	10.5925	10.4847	11.009	10.8746	10.8282	10.7373	10.5904
PCA_1-026	10.63	10.3183	9.76189	9.2637	8.88605	10.7275	10.3474	9.92651	9.3496	8.91816	10.8422	10.4051	10.227	9.73208	9.1933	11.0207	10.7609	10.5194	10.225	9.80692	11.0056	10.7523	10.7007	10.6089	10.3902	11.0168	10.9392	10.8505	10.7397	10.5712
PCA_1-027	10.6118	10.3827	9.84351	9.2355	8.90136	10.7855	10.3921	9.91043	9.3425	8.93749	10.8223	10.3657	10.2205	9.74901	9.17826	10.9671	10.6541	10.4714	10.2485	9.84357	10.9706	10.8051	10.7683	10.6188	10.2834	11.0289	10.8552	10.8501	10.7058	10.6167
PCA_1-028	10.6517	10.3419	9.81936	9.23602	8.85818	10.6813	10.4223	9.95908	9.3193	8.91057	10.8811	10.3504	10.2234	9.7372	9.16428	11.0109	10.6418	10.4953	10.2622	9.85565	10.9654	10.7956	10.7193	10.6523	10.3223	10.9974	10.9081	10.8314	10.7262	10.6189
PCA_1-029	10.6168	10.3607	9.73936	9.21599	8.87519	10.7462	10.4123	9.96637	9.3552	8.9087	10.7735	10.3461	10.2741	9.72764	9.16482	10.993	10.6976	10.5276	10.2082	9.85977	10.9967	10.7195	10.6552	10.6554	10.395	11.0768	10.8291	10.8223	10.7731	10.5499
PCA_1-030	10.6223	10.3828	9.82636	9.21207	8.8782	10.6432	10.2759	9.92783	9.33888	8.88273	10.7647	10.3149	10.2299	9.73241	9.20027	10.9671	10.7188	10.5413	10.1721	9.87715	10.9772	10.7344	10.7047	10.6419	10.3581	10.9946	10.9168	10.86	10.7368	10.5549
PCA_1-031	10.5835	10.278	9.7719	9.25544	8.85792	10.6801	10.2282	9.94972	9.35162	8.9234	10.78	10.3279	10.21	9.70776	9.12813	10.978	10.694	10.4845	10.1783	9.90972	10.9832	10.7757	10.7708	10.5993	10.4208	11.0367	10.9017	10.8397	10.7197	10.5266
PCA_1-032	10.6963	10.3427	9.80048	9.21742	8.8686	10.7323	10.3263	9.92944	9.33231	8.88393	10.744	10.3191	10.2016	9.72725	9.15194	10.9529	10.6908	10.4876	10.1373	9.85026	11.0131	10.7648	10.7449	10.5886	10.3254	11.0051	10.8656	10.8165	10.6875	10.5457
PCA_1-033	10.6634	10.3162	9.80232	9.23847	8.90082	10.7321	10.2328	9.9251	9.3228	8.94559	10.7662	10.2921	10.2162	9.70952	9.13174	10.8617	10.7186	10.536	10.1334	9.82804	10.9759	10.7552	10.6989	10.611	10.345	11.04	10.8834	10.8342	10.6884	10.5215
PCA_1-034	10.6754	10.3689	9.77056	9.26093	8.89651	10.7325	10.3255	9.94708	9.3486	8.92548	10.8463	10.3245	10.2263	9.75399	9.13698	10.91	10.7366	10.5264	10.2191	9.82819	10.9525	10.8067	10.6852	10.6679	10.3464	11.0357	10.8076	10.843	10.7258	10.4978
PCA_1-035	10.655	10.2985	9.76129	9.2142	8.87813	10.6496	10.292	9.88768	9.36323	8.91034	10.7681	10.307	10.1388	9.71271	9.14845	10.9652	10.711	10.5285	10.1297	9.89208	10.9691	10.7446	10.7427	10.5942	10.3601	10.972	10.8354	10.8531	10.7694	10.3517
PCA_1-036	10.7049	10.331	9.77696	9.22881	8.85291	10.7521	10.3097	9.93079	9.35903	8.94264	10.7801	10.3458	10.1086	9.68844	9.14852	10.9371	10.6892	10.4474	10.1739	9.87278	11.0405	10.7115	10.7434	10.5973	10.2753	10.9595	10.8726	10.8316	10.7205	10.3117
PCA_1-037	10.6725	10.2943	9.83978	9.21969	8.85883	10.6623	10.201	9.93689	9.34584	8.93041	10.7851	10.3038	10.0934	9.71028	9.14937	10.9087	10.6927	10.4921	10.1707	9.84261	10.9667	10.6873	10.7525	10.5921	10.3431	11.0375	10.8496	10.8041	10.7438	10.3313
PCA_1-038	10.6404	10.2754	9.77527	9.23844	8.86383	10.679	10.2326	9.90105	9.32605	8.89548	10.8045	10.2443	10.1162	9.69922	9.14523	10.969	10.501	10.4286	10.1064	9.89104	10.9337	10.7461	10.7642	10.619	10.3159	10.9942	10.8224	10.8302	10.7368	10.2665
PCA_1-039	10.6148	10.2824	9.80399	9.25623	8.87985	10.6557	10.2855	9.8934	9.29493	8.95025	10.7922	10.2694	10.1275	9.68691	9.17178	10.9287	10.6116	10.4508	10.1488	9.82961	11.0118	10.718	10.7563	10.6422	10.3429	11.0015	10.8866	10.8358	10.7769	10.2781
PCA_1-040	10.672	10.2966	9.82225	9.24527	8.90311	10.7143	10.2366	9.90566	9.30292	8.87338	10.7527	10.2594	10.173	9.68764	9.11125	10.9777	10.5756	10.4532	10.1481	9.82671	11.003	10.6139	10.6564	10.6182	10.2647	10.9806	10.8597	10.8093	10.7018	10.2316
PCA_1-041	10.643	10.3018	9.82673	9.24478	8.89754	10.6923	10.2762	9.90464	9.31509	8.89865	10.7832	10.2401	10.1486	9.72466	9.17141	10.9266	10.5558	10.3957	10.0937	9.86062	10.937	10.5734	10.6951	10.5692	10.3664	10.9815	10.8804	10.8479	10.7669	10.2782
PCA_1-042	10.7097	10.2986	9.82962	9.22658	8.90662	10.6705	10.2901	9.90934	9.33646	8.87562	10.7844	10.2806	10.1361	9.73182	9.19078	10.9374	10.5739	10.4316	10.1508	9.86258	11.0187	10.6417	10.7373	10.5905	10.3166	11.0212	10.8904	10.8135	10.7409	10.2587
PCA_1-043	10.6064	10.3486	9.80276	9.21114	8.89833	10.6698	10.3215	9.88476	9.2974	8.90372	10.8093	10.3423	10.1233	9.72399	9.1702	10.9562	10.5601	10.4672	10.0901	9.83814	10.9762	10.6641	10.6935	10.5313	10.3078	10.9341	10.8522	10.8888	10.7398	10.2495
PCA_1-044	10.6627	10.3027	9.75153	9.26896	8.85838	10.7282	10.2545	9.90092	9.34332	8.86168	10.8007	10.3278	10.0926	9.65942	9.18792	10.9623	10.5477	10.4126	10.1298	9.83313	10.9822	10.5887	10.7084	10.5292	10.3192	10.9891	10.8439	10.8263	10.7365	10.2706
PCA_1-045	10.6443	10.3245	9.78903	9.22794	8.86113	10.6635	10.302	9.91102	9.32899	8.8976	10.7931	10.3033	10.1082	9.74489	9.17387	10.9004	10.6109	10.4797	10.1083	9.82861	11.0142	10.5796	10.6421	10.5301	10.3111	10.9241	10.8179	10.7986	10.6768	10.2338
PCA_1-046	10.6118	10.2519	9.83052	9.22686	8.86247	10.7441	10.3202	9.93907	9.30461	8.91409	10.8268	10.2979	10.0683	9.707	9.16354	10.9305	10.6527	10.4521	10.1475	9.85621	11.0502	10.5856	10.6225	10.5474	10.3257	10.9599	10.82	10.8218	10.6559	10.2642
PCA_1-047	10.6878	10.2367	9.80146	9.21567	8.8957	10.6877	10.3529	9.88538	9.31671	8.86519	10.7517	10.2381	10.175	9.77249	9.12959	10.9251	10.5916	10.4243	10.058	9.8985	10.9596	10.5959	10.7252	10.6101	10.3177	10.989	10.8085	10.7709	10.661	10.2636
PCA_1-048	10.5765	10.2999	9.83041	9.23233	8.89707	10.6895	10.2863	9.91282	9.33442	8.94627	10.773	10.3155	10.0926	9.71025	9.17011	10.7918	10.6182	10.4563	10.0853	9.84596	10.9083	10.5555	10.6635	10.6244	10.2967	11.0084	10.7766	10.7941	10.705	10.2535
PCA_1-049	10.6605	10.2306	9.77052	9.22164	8.86705	10.6687	10.287	9.89615	9.325	8.91735	10.7385	10.2181	10.1521	9.71954	9.13587	10.7884	10.6387	10.4725	10.0389	9.83377	10.9303	10.5954	10.5929	10.6	10.3626	11.0197	10.8096	10.8481	10.6696	10.2872
PCA_1-050	10.6612	10.3089	9.79004	9.26765	8.89843	10.7032	10.3175	9.90018	9.32534	8.90582	10.761	10.2503	10.1408	9.70593	9.14234	10.8425	10.5354	10.463	10.0957	9.85266	10.9622	10.5228	10.6197	10.6005	10.281	10.9017	10.8123	10.7468	10.6541	10.2206
PCA_1-051	10.6927	10.3441	9.75395	9.28257	8.88586	10.6696	10.3443	9.94517	9.32532	8.90695	10.7264	10.2031	10.1129	9.6626	9.15596	10.9	10.5948	10.3593	10.07	9.85946	10.9576	10.4968	10.6676	10.5682	10.3014	10.99	10.7355	10.7694	10.7116	10.3011
PCA_1-052	10.6094	10.2884	9.86683	9.22439	8.88128	10.7147	10.3029	10.0033	9.2878	8.88336	10.7473	10.3166	10.1331	9.68031	9.1896	10.7917	10.6081	10.4956	10.0798	9.84221	10.9184	10.5716	10.6343	10.5929	10.3054	10.9907	10.771	10.8012	10.6761	10.2262
PCA_1-053	10.6337	10.2973	9.78401	9.23632	8.89348	10.6837	10.2755	9.92652	9.30407	8.89162	10.7609	10.1972	10.1245	9.7021	9.17935	10.8031	10.5963	10.3742	10.1118	9.86732	10.9959	10.5585	10.668	10.5806	10.3205	10.9315	10.7412	10.7498	10.69	10.3382
PCA_1-054	10.6749	10.2051	9.77547	9.22565	8.88574	10.7697	10.3511	9.9144	9.3527	8.8641	10.7692	10.2857	10.0707	9.67194	9.1795	10.8123	10.5365	10.3587	10.0904	9.85629	10.9548	10.5539	10.6401	10.5671	10.3272	10.9649	10.7477	10.757	10.6774	10.2444
PCA_1-055	10.6628	10.3469	9.8432	9.2673	8.86649	10.6479	10.2441	9.9453	9.35082	8.8483	10.76	10.2344	10.1229	9.77471	9.14108	10.8082	10.5301	10.3853	10.1186	9.84315	10.9467	10.5803	10.6268	10.5786	10.2903	10.991	10.7444	10.7182	10.6616	10.3077
PCA_1-056	10.6117	10.2877	9.80932	9.23804	8.88293	10.7249	10.2875	9.88574	9.30568	8.88952	10.7628	10.2479	10.0705	9.69655	9.20827	10.7911	10.5598	10.3998	10.0885	9.92614	10.9459	10.599	10.6211	10.625	10.3371	11.0252	10.8411	10.7451	10.6972	10.2413
PCA_1-057	10.6916	10.1963	9.76915	9.27621	8.88271	10.6949	10.246	9.96117	9.31434	8.87578	10.7131	10.2415	10.1052	9.70133	9.14629	10.8401	10.5235	10.3902	10.0787	9.87678	10.9671	10.5369	10.6312	10.5984	10.3147	10.8566	10.739	10.7769	10.6901	10.3092
PCA_1-058	10.6586	10.2577	9.82897	9.23749	8.88477	10.7068	10.306	9.90609	9.35434	8.87157	10.7732	10.2891	10.1117	9.71547	9.17562	10.8052	10.5029	10.4121	10.0621	9.84629	10.9052	10.5288	10.6428	10.5884	10.3063	10.9521	10.806	10.7216	10.6641	10.2343
PCA_1-059	10.6574	10.2055	9.80422	9.20432	8.88675	10.7245	10.2652	9.88934	9.3316	8.86849	10.6924	10.2778	10.0993	9.76048	9.17715	10.8019	10.5053	10.3841	10.0954	9.80702	10.9555	10.5471	10.6422	10.6105	10.3475	10.9602	10.8206	10.7525	10.6662	10.2801
PCA_1-060	10.6321	10.2412	9.80974	9.22536	8.81962	10.7017	10.3098	9.90593	9.30129	8.9102	10.7833	10.2802	10.1104	9.68346	9.15578	10.7999	10.5748	10.3624	10.0819	9.90002	10.9719	10.5595	10.6661	10.5437	10.3878	10.9615	10.7415	10.6626	10.6635	10.329
PCA_1-061	10.669	10.2052	9.77919	9.22551	8.83974	10.6925	10.3155	9.9129	9.335	8.90082	10.693	10.24	10.1531	9.78847	9.18074	10.7618	10.5232	10.3924	10.0655	9.85491	10.9465	10.5556	10.6512	10.5626	10.2927	10.8904	10.8148	10.7209	10.6816	10.2614
PCA_1-062	10.6945	10.2165	9.84806	9.21331	8.84286	10.7059	10.2865	9.89555	9.36014	8.90333	10.732	10.2396	10.1216	9.76364	9.14718	10.8653	10.5292	10.4203	10.1274	9.82621	10.9289	10.5661	10.6864	10.5934	10.3297	10.8826	10.7898	10.7727	10.7089	10.3087
PCA_1-063	10.6742	10.27	9.77938	9.19664	8.83665	10.7196	10.2532	9.95078	9.37194	8.89969	10.752	10.2749	10.12	9.68469	9.14863	10.8643	10.5996	10.3507	10.0499	9.86715	10.8914	10.5505	10.6907	10.5271	10.3008	10.8707	10.8371	10.7622	10.6544	10.3102
PCA_1-064	10.6103	10.2449	9.85276	9.23594	8.82791	10.7048	10.3114	9.91659	9.30028	8.88577	10.7186	10.2676	10.188	9.73564	9.14098	10.8188	10.574	10.4088	10.1147	9.84297	10.9573	10.538	10.6636	10.6034	10.3236	10.9278	10.7607	10.7879	10.6744	10.3197
PCA_1-065	10.6373	10.222	9.84055	9.20211	8.85605	10.8059	10.2445	9.93717	9.34396	8.86927	10.7431	10.3004	10.1169	9.67368	9.17147	10.7985	10.5028	10.3669	10.123	9.86948	11.0107	10.5974	10.7366	10.5227	10.3406	11.0145	10.8379	10.7698	10.6385	10.3115
PCA_1-066	10.6007	10.2093	9.90035	9.27976	8.77895	10.7093	10.2925	9.90431	9.31072	8.9123	10.754	10.2675	10.1473	9.69169	9.20136	10.838	10.5657	10.3305	10.0783	9.86701	10.9419	10.5786	10.6938	10.5942	10.3536	10.9152	10.8046	10.7411	10.6448	10.2755
PCA_1-067	10.6472	10.2982	9.79028	9.25537	8.78229	10.7028	10.3056	9.87616	9.33171	8.84914	10.7062	10.3005	10.1512	9.72583	9.16196	10.7898	10.5578	10.4405	10.0583	9.87433	10.8752	10.496	10.6598	10.5851	10.3859	10.9211	10.7468	10.7207	10.6557	10.272
PCA_1-068	10.6553	10.1976	9.88027	9.24243	8.86441	10.7377	10.226	9.93791	9.32346	8.893	10.7193	10.2232	10.0919	9.69616	9.1156	10.9204	10.5587	10.3837	10.0474	9.88859	10.8984	10.5709	10.6732	10.5247	10.3356	10.967	10.83	10.7166	10.6282	10.3155
PCA_1-069	10.6306	10.189	9.79506	9.20006	8.8729	10.6828	10.3254	10.0447	9.33156	8.89228	10.7134	10.2619	10.1314	9.71916	9.16364	10.8719	10.5763	10.3657	10.1236	9.87417	10.9714	10.5445	10.7383	10.5678	10.294	10.9219	10.7886	10.7007	10.64	10.2973
PCA_1-070	10.7129	10.2885	9.78577	9.25222	8.81479	10.6934	10.3049	9.92334	9.33752	8.89823	10.6671	10.2586	10.1246	9.69245	9.18368	10.8455	10.5827	10.397	10.0901	9.87133	10.9725	10.6297	10.6727	10.6102	10.2907	10.9531	10.7758	10.7844	10.5833	10.296
PCA_1-071	10.673	10.2716	9.82209	9.25474	8.84871	10.7132	10.2916	9.92271	9.2975	8.85704	10.6735	10.2674	10.131	9.73128	9.17463	10.8405	10.5709	10.3748	10.1637	9.80666	10.9686	10.5538	10.6941	10.5861	10.3119	10.8883	10.8293	10.7204	10.6234	10.2505
PCA_1-072	10.6749	10.2997	9.82059	9.23278	8.85172	10.7295	10.257	9.92069	9.29858	8.88074	10.678	10.2745	10.1136	9.74917	9.15955	10.8504	10.5855	10.351	10.0823	9.84117	10.9276	10.6008	10.6564	10.5288	10.3485	10.965	10.7983	10.7917	10.5877	10.2619
PCA_1-073	10.6003	10.2296	9.82253	9.22274	8.86028	10.7155	10.3076	9.95127	9.29503	8.89102	10.681	10.2835	10.0849	9.7245	9.18923	10.8648	10.601	10.3838	10.072	9.8659	10.9281	10.6091	10.6315	10.5217	10.2985	11.0228	10.831	10.7268	10.6621	10.2393
PCA_1-074	10.6292	10.2653	9.8423	9.23719	8.81134	10.7256	10.289	9.92316	9.3397	8.88654	10.6365	10.2154	10.1561	9.74902	9.16888	10.8988	10.5466	10.3626	10.0935	9.90806	10.9141	10.5706	10.6897	10.5308	10.2789	10.9322	10.824	10.7014	10.6239	10.2546
PCA_1-075	10.6549	10.238	9.77367	9.23256	8.84197	10.761	10.3235	9.9416	9.31905	8.91055	10.6245	10.2584	10.1568	9.69626	9.14718	10.858	10.6031	10.4143	10.0688	9.85259	10.9333	10.6	10.6495	10.5273	10.2574	10.989	10.871	10.7489	10.6526	10.2608
PCA_1-076	10.6325	10.2761	9.83326	9.19898	8.85662	10.7553	10.3014	9.9528	9.31574	8.86692	10.6275	10.2509	10.1468	9.6791	9.17689	10.8992	10.622	10.3777	10.1015	9.89673	10.8983	10.5728	10.7208	10.59	10.2229	10.9994	10.7139	10.7588	10.6666	10.228
PCA_1-077	10.7008	10.2145	9.81139	9.24203	8.86105	10.7365	10.2779	9.86571	9.31439	8.89193	10.6461	10.2931	10.1005	9.74027	9.17184	10.7955	10.5838	10.3714	10.0929	9.86706	10.8835	10.5853	10.6801	10.4989	10.2965	10.9013	10.8024	10.7517	10.681	10.2149
PCA_1-078	10.7352	10.2511	9.79624	9.25275	8.82543	10.7261	10.2829	9.92563	9.35055	8.88982	10.7011	10.3143	10.1475	9.77972	9.13606	10.7903	10.5467	10.3349	10.109	9.813	10.9674	10.5774	10.6134	10.5373	10.2847	10.9027	10.8112	10.7031	10.6738	10.204
PCA_1-079	10.6806	10.2827	9.85775	9.20069	8.84737	10.7622	10.3494	9.8994	9.33167	8.88295	10.6454	10.236	10.1747	9.78905	9.17198	10.8401	10.5397	10.415	10.0942	9.83888	10.9006	10.5783	10.6398	10.5126	10.262	10.885	10.82	10.7478	10.6304	10.3111
PCA_1-080	10.6892	10.2878	9.7901	9.28289	8.87339	10.7583	10.2914	9.96611	9.30379	8.85975	10.6337	10.2306	10.1447	9.72299	9.15367	10.8157	10.5515	10.3908	10.0803	9.91772	10.9907	10.5943	10.6189	10.5361	10.3198	10.9902	10.8023	10.77	10.6483	10.2672
PCA_1-081	10.6559	10.2319	9.81772	9.23533	8.81727	10.7856	10.2818	9.8773	9.29607	8.87581	10.7059	10.2992	10.0873	9.70435	9.23704	10.8304	10.6161	10.4856	10.0653	9.85716	10.9309	10.6105	10.6839	10.5394	10.3646	10.9874	10.8071	10.7693	10.6198	10.2733
PCA_1-082	10.6278	10.2185	9.76196	9.24488	8.85922	10.742	10.2925	9.94174	9.29928	8.89995	10.7223	10.2577	10.1331	9.71214	9.16374	10.8473	10.5564	10.3962	10.0673	9.87024	10.892	10.6303	10.737	10.548	10.2717	10.9599	10.8213	10.7845	10.625	10.2975
PCA_1-083	10.65	10.2541	9.7528	9.24602	8.81383	10.8089	10.317	9.93108	9.31236	8.84979	10.688	10.2642	10.1037	9.71115	9.1555	10.8642	10.5563	10.3866	10.1045	9.85196	10.9568	10.5995	10.642	10.5371	10.3202	10.936	10.8571	10.7619	10.6254	10.2525
PCA_1-084	10.6211	10.2234	9.80629	9.2367	8.8728	10.7259	10.3098	9.93736	9.3498	8.88201	10.7348	10.2925	10.0973	9.73255	9.18197	10.8688	10.5892	10.4225	10.1283	9.88122	10.9317	10.6433	10.6401	10.5688	10.3453	11.0124	10.832	10.7623	10.6473	10.2757
PCA_1-085	10.6703	10.2736	9.79378	9.26848	8.81857	10.7212	10.2594	9.91662	9.33811	8.91034	10.6998	10.2345	10.0749	9.67546	9.18842	10.8185	10.51	10.3854	10.0851	9.85629	10.9371	10.5277	10.6901	10.5473	10.2837	10.9609	10.7325	10.7668	10.6576	10.2594
PCA_1-086	10.6126	10.2822	9.78092	9.2231	8.83618	10.6931	10.2463	9.87544	9.34055	8.9102	10.698	10.2712	10.1746	9.69182	9.20978	10.8106	10.6231	10.4132	10.0773	9.86939	10.9107	10.5498	10.6937	10.6074	10.3015	10.9557	10.8775	10.8289	10.6395	10.3246
PCA_1-087	10.6459	10.3437	9.79066	9.24065	8.81913	10.678	10.2416	9.91271	9.31766	8.93473	10.656	10.2717	10.1387	9.73091	9.21162	10.7864	10.567	10.3991	10.0492	9.83436	10.901	10.5261	10.6388	10.4608	10.3303	11.0304	10.7738	10.7281	10.6038	10.2963
PCA_1-088	10.6698	10.2636	9.80184	9.2253	8.80336	10.681	10.3244	9.9467	9.30242	8.88236	10.6432	10.2599	10.1822	9.72421	9.17835	10.8078	10.5421	10.4243	10.0904	9.85765	10.974	10.5487	10.6755	10.5876	10.2477	10.962	10.7425	10.7739	10.6186	10.2445
PCA_1-089	10.657	10.262	9.84222	9.27538	8.82869	10.7413	10.3035	9.91283	9.30304	8.86594	10.6907	10.2638	10.098	9.745	9.16624	10.7687	10.6321	10.426	10.1088	9.85951	10.9158	10.5368	10.7052	10.5195	10.344	10.8941	10.8168	10.7568	10.6802	10.2495
PCA_1-090	10.6381	10.2306	9.75865	9.23791	8.81936	10.7435	10.3543	9.90627	9.32847	8.8788	10.7117	10.3002	10.1041	9.71668	9.17447	10.8152	10.5683	10.3764	10.0683	9.86611	10.9707	10.5674	10.6721	10.5777	10.3151	10.9318	10.7827	10.7806	10.6164	10.3075
PCA_1-091	10.6712	10.2598	9.83156	9.22227	8.81214	10.7458	10.3116	9.93308	9.36596	8.92128	10.7416	10.2632	10.1523	9.69541	9.18978	10.8651	10.599	10.4141	10.0697	9.84944	10.9188	10.6158	10.7155	10.565	10.298	10.9265	10.7474	10.7114	10.6798	10.2393
PCA_1-092	10.6665	10.2492	9.8279	9.22472	8.80295	10.7268	10.3121	9.8859	9.32129	8.87562	10.6451	10.2595	10.1164	9.73916	9.2019	10.822	10.5535	10.4145	10.1164	9.87108	10.9607	10.5932	10.6671	10.5696	10.3031	10.8819	10.8202	10.7728	10.6343	10.2757
PCA_1-093	10.6744	10.2718	9.77319	9.22735	8.84947	10.7121	10.2882	9.92389	9.32178	8.9041	10.6754	10.2302	10.1116	9.71218	9.16009	10.8621	10.551	10.3958	10.0964	9.83153	10.9238	10.5512	10.6281	10.527	10.2783	10.9126	10.8285	10.7628	10.6283	10.2898
PCA_1-094	10.6288	10.1938	9.83528	9.21773	8.82849	10.7318	10.3132	9.92687	9.32329	8.85194	10.6098	10.2719	10.1805	9.7318	9.18517	10.8684	10.5358	10.4119	10.0516	9.8307	10.9124	10.5101	10.6142	10.612	10.2215	11.0195	10.8198	10.8031	10.5823	10.307
PCA_1-095	10.6402	10.2391	9.84747	9.21389	8.83912	10.7728	10.2712	9.93799	9.3327	8.87205	10.6908	10.2515	10.2066	9.80511	9.15475	10.8029	10.5978	10.4122	10.1032	9.88367	10.9402	10.5327	10.649	10.5563	10.3057	10.9733	10.827	10.7307	10.6132	10.2756
PCA_1-096	10.672	10.2307	9.80049	9.26523	8.8687	10.7467	10.2874	9.89287	9.30385	8.87704	10.7037	10.2829	10.1812	9.74352	9.13708	10.8446	10.5799	10.4497	10.1084	9.90606	10.9991	10.5498	10.626	10.5773	10.2791	10.9312	10.7764	10.7968	10.5889	10.2655
PCA_1-097	10.6283	10.2436	9.8145	9.22801	8.84066	10.677	10.282	9.92465	9.30015	8.89714	10.6732	10.2841	10.2124	9.68892	9.19707	10.784	10.5916	10.4093	10.0354	9.87774	10.8856	10.5716	10.6717	10.5008	10.2642	10.9573	10.8189	10.782	10.6026	10.3107
PCA_1-098	10.6795	10.251	9.76345	9.21234	8.8981	10.7065	10.2502	9.95522	9.31644	8.91972	10.6615	10.2326	10.132	9.76729	9.12989	10.8212	10.4733	10.3962	10.0641	9.84095	10.966	10.5268	10.644	10.5904	10.2557	10.9269	10.8192	10.717	10.7307	10.3319
PCA_1-099	10.6265	10.2826	9.81575	9.1911	8.83955	10.6808	10.309	9.91483	9.32214	8.87653	10.7117	10.2309	10.1553	9.71648	9.16912	10.8615	10.6188	10.4273	10.0562	9.83205	10.9628	10.5315	10.5868	10.5579	10.3488	10.9209	10.8314	10.7405	10.6229	10.2672
PCA_1-100	10.658	10.2859	9.77596	9.2392	8.86492	10.7183	10.2992	9.87801	9.29312	8.861	10.6594	10.2398	10.1355	9.70429	9.17127	10.8222	10.5847	10.4523	10.0732	9.88639	10.8919	10.5835	10.5883	10.5596	10.2665	10.9029	10.8349	10.7659	10.5934	10.3075
